# Supplementary material for: Myosin forces remodel F-actin for mechanosensitive protein recognition
Source: Nature. 2026 Apr 22;654(8117):240–9. doi: 10.1038/s41586-026-10398-7 (PMC13233326; doi:10.1038/s41586-026-10398-7)
Supplement: Supplementary file 12 — Source Data Fig. 1 [file 41586_2026_10398_MOESM12_ESM.xlsx]

## Sheet: Fig1c
Low zyxin / F-tractin	High zyxin / F-tractin
0	4
12	11
5	23
10	23
5	14
0	4
5	11

## Sheet: Fig1g
Pointed end (myosin VI)	Barbed end (myosin V)
137.177	79.074
149.361	89.863
163.152	90.069
163.37	113.576
168.028	113.971
170.19	119.406
170.934	124.362
174.689	124.949
180.521	131.434
181.044	133.599
181.402	133.88
181.794	134.958
187.432	139.693
190.058	139.948
191.42	140.394
196.861	141.674
202.761	143.079
205.66	143.133
208.09	145.292
208.193	145.533
208.772	146.575
216.893	146.595
219.046	148.926
234.491	150.899
250.375	154.679
255.435	155.07
260.941	157.455
264.969	157.913
279.985	159.475
303.86	161.524
323.535	165.427
332.364	165.504
335.42	166.985
352.659	167.322
355.146	167.768
	168.061
	170.112
	171.236
	178.271
	180.685
	184.994
	185.827
	189.822
	193.413
	193.997
	194.304
	201.556
	202.576
	203.296
	203.97
	209.103
	216.063
	220.524
	229.307
	231.738
	234.112
	238.8
	245.894
	245.96
	268.169
	278.107
	288.569
	316.991
