# Supplementary material for: Myosin forces remodel F-actin for mechanosensitive protein recognition
Source: Nature. 2026 Apr 22;654(8117):240–9. doi: 10.1038/s41586-026-10398-7 (PMC13233326; doi:10.1038/s41586-026-10398-7)
Supplement: Supplementary file 13 — Source Data Fig. 2 [file 41586_2026_10398_MOESM13_ESM.xlsx]

## Sheet: Fig2c
															Pointed End
Averaged Segment				Segment 1				Segment 2				Segment 3				Segment 4				Segment 5				Segment 6				Segment 7						Averaged Segment				Segment 1				Segment 2				Segment 3
PC1	PC2	PC3		PC1	PC2	PC3		PC1	PC2	PC3		PC1	PC2	PC3		PC1	PC2	PC3		PC1	PC2	PC3		PC1	PC2	PC3		PC1	PC2	PC3				PC1	PC2	PC3		PC1	PC2	PC3		PC1	PC2	PC3		PC1	PC2	PC3
-135	6.25439	0.589564		172.413	14.7081	-9.05956		-183.329	4.99055	2.56982		-149.745	-4.4831	8.89913		-253.277	-10.9834	4.60267		-232.043	-3.423	6.63689		-128.177	5.12248	6.15091		-156.026	-1.80715	9.36636				-135	3.97778	-0.236831		157.189	7.22815	-3.35296		-151.228	9.48466	2.39312		-164.087	-5.2377	-4.02622
-134	6.33729	0.457867		171.581	14.4458	-8.94379		-182.438	5.07221	2.56506		-148.922	-4.12807	8.6037		-252.309	-10.8788	4.7007		-231.16	-3.47964	6.46648		-127.306	4.97878	6.31641		-155.255	-1.20095	9.05305				-134	4.06819	-0.27526		156.281	7.16151	-3.30805		-150.327	9.38978	2.28448		-163.196	-5.13939	-3.9857
-133	6.41368	0.328204		170.75	14.1942	-8.82175		-181.548	5.15215	2.55824		-148.099	-3.78159	8.31256		-251.343	-10.7689	4.79504		-230.277	-3.53392	6.29758		-126.433	4.85189	6.46405		-154.482	-0.611916	8.74461				-133	4.15309	-0.314057		155.371	7.09841	-3.26164		-149.426	9.29374	2.17741		-162.305	-5.0416	-3.9445
-132	6.48363	0.200553		169.918	13.9531	-8.69364		-180.658	5.23021	2.54937		-147.274	-3.4435	8.02563		-250.38	-10.6539	4.88583		-229.395	-3.58574	6.13024		-125.556	4.74178	6.59369		-153.707	-0.0398468	8.44093				-132	4.2328	-0.353075		154.46	7.03897	-3.21366		-148.526	9.19662	2.07194		-161.415	-4.94453	-3.90259
-131	6.54701	0.0749545		169.086	13.7222	-8.55959		-179.768	5.3064	2.53849		-146.449	-3.11372	7.74287		-249.419	-10.5339	4.97294		-228.512	-3.63523	5.96445		-124.677	4.64788	6.70572		-152.929	0.515431	8.142				-131	4.30747	-0.392251		153.548	6.98318	-3.16406		-147.625	9.09846	1.96807		-160.524	-4.84806	-3.85999
-130	6.60428	-0.0487439		168.253	13.5011	-8.41988		-178.879	5.38071	2.52569		-145.623	-2.79222	7.46424		-248.462	-10.4089	5.05662		-227.63	-3.68226	5.80025		-123.795	4.56968	6.80055		-152.15	1.0541	7.84774				-130	4.37664	-0.431601		152.635	6.93102	-3.11282		-146.725	8.9992	1.86573		-159.634	-4.75224	-3.81673
-129	6.6555	-0.170547		167.42	13.2897	-8.27469		-177.991	5.45303	2.51089		-144.796	-2.47885	7.18972		-247.507	-10.2789	5.13661		-226.748	-3.7269	5.6376		-122.91	4.50661	6.8786		-151.368	1.57629	7.55825				-129	4.44065	-0.47099		151.72	6.88258	-3.05988		-145.824	8.89892	1.76495		-158.744	-4.65703	-3.77279
-128	6.47097	0.634628		166.587	13.0878	-8.12422		-177.103	5.52345	2.49428		-143.968	-2.17366	6.91934		-246.555	-10.1443	5.21316		-225.867	-3.76915	5.47653		-122.022	4.45813	6.94024		-150.584	2.0822	7.27338				-128	4.49961	-0.51032		150.804	6.83786	-3.00522		-144.924	8.79766	1.66578		-157.854	-4.56248	-3.72821
-127	6.48162	0.559912		165.753	12.8949	-7.96864		-176.215	5.59192	2.47584		-143.14	-1.87648	6.65304		-245.605	-10.0049	5.28628		-224.986	-3.80902	5.31704		-121.132	4.42369	6.98592		-149.798	2.572	6.99312				-127	4.55325	-0.549547		149.887	6.79687	-2.9488		-144.024	8.69541	1.56814		-156.964	-4.46865	-3.68299
-126	6.49008	0.483483		164.919	12.7109	-7.80822		-175.328	5.65841	2.45566		-142.31	-1.58726	6.39079		-244.658	-9.86098	5.35588		-224.105	-3.84647	5.15915		-120.239	4.40275	7.01603		-149.01	3.04578	6.71753				-126	4.60161	-0.58852		148.969	6.75966	-2.89055		-143.124	8.59221	1.47209		-156.074	-4.37544	-3.63716
-125	6.49655	0.405357		164.084	12.5355	-7.64311		-174.442	5.72284	2.43369		-141.48	-1.30594	6.13259		-243.713	-9.71256	5.42216		-223.224	-3.88154	5.00285		-119.345	4.39476	7.03096		-148.22	3.50386	6.4464				-125	4.64488	-0.62717		148.049	6.72626	-2.83045		-142.225	8.488	1.37749		-155.185	-4.28288	-3.5907
-124	6.50091	0.325629		163.25	12.3684	-7.47353		-173.556	5.7853	2.4101		-140.649	-1.03246	5.87842		-242.771	-9.55975	5.485		-222.343	-3.91423	4.84814		-118.448	4.39916	7.03114		-147.428	3.94628	6.17985				-124	4.68295	-0.665426		147.128	6.69666	-2.76847		-141.325	8.38288	1.28445		-154.295	-4.19093	-3.54366
-123	6.50308	0.244427		162.414	12.2094	-7.29966		-172.67	5.8457	2.38486		-139.818	-0.766713	5.62821		-241.832	-9.40265	5.54445		-221.463	-3.9445	4.69505		-117.549	4.41543	7.01697		-146.634	4.37326	5.91782				-123	4.71557	-0.703269		146.206	6.67088	-2.70459		-140.426	8.27691	1.19296		-153.406	-4.09978	-3.49601
-122	6.50287	0.161878		161.579	12.0581	-7.1218		-171.785	5.90399	2.35801		-138.985	-0.508663	5.38203		-240.894	-9.24135	5.60063		-220.583	-3.97242	4.54356		-116.649	4.44299	6.98885		-145.838	4.78498	5.66022				-122	4.74316	-0.740529		145.283	6.64874	-2.63888		-139.527	8.16999	1.10294		-152.516	-4.00923	-3.44779
-121	6.50026	0.0779048		160.743	11.9144	-6.94001		-170.9	5.96024	2.32967		-138.152	-0.258224	5.13977		-239.96	-9.07595	5.65349		-219.703	-3.99793	4.39369		-115.746	4.48133	6.94718		-145.04	5.18156	5.40707				-121	4.76568	-0.777131		144.358	6.63009	-2.57141		-138.628	8.0622	1.01442		-151.627	-3.91935	-3.39901
-120	6.49513	-0.00720514		159.907	11.778	-6.75457		-170.016	6.01437	2.29984		-137.318	-0.0153339	4.90147		-239.027	-8.90653	5.70313		-218.823	-4.02104	4.24545		-114.843	4.52987	6.89238		-144.24	5.56321	5.15832				-120	4.7828	-0.81298		143.432	6.61474	-2.50225		-137.729	7.95363	0.927477		-150.738	-3.83015	-3.34968
-119	6.48742	-0.0933573		159.07	11.6486	-6.56568		-169.132	6.06636	2.26853		-136.483	0.220112	4.66709		-238.097	-8.73323	5.7495		-217.943	-4.04183	4.09882		-113.937	4.58808	6.82486		-143.438	5.93005	4.91397				-119	4.79478	-0.84798		142.506	6.60255	-2.43149		-136.83	7.84413	0.841899		-149.849	-3.74169	-3.29981
-118	6.47699	-0.180457		158.233	11.5259	-6.37356		-168.248	6.11619	2.23581		-135.647	0.448144	4.43657		-237.17	-8.5561	5.79265		-217.064	-4.06022	3.95383		-113.031	4.65543	6.74502		-142.634	6.28235	4.67392				-118	4.80166	-0.882006		141.578	6.59336	-2.35919		-135.931	7.7339	0.757896		-148.961	-3.6539	-3.24941
-117	6.46378	-0.268414		157.396	11.4097	-6.17834		-167.365	6.16384	2.20177		-134.81	0.668843	4.20995		-236.244	-8.37525	5.83265		-216.185	-4.07622	3.81047		-112.123	4.73133	6.65324		-141.828	6.62019	4.43818				-117	4.8033	-0.914848		140.649	6.58697	-2.28544		-135.033	7.62285	0.675314		-148.072	-3.56673	-3.1985
-116	6.44755	-0.357053		156.559	11.2997	-5.98031		-166.482	6.20934	2.16647		-133.972	0.88228	3.9872		-235.321	-8.19078	5.8695		-215.305	-4.08984	3.66878		-111.214	4.81527	6.54998		-141.021	6.9437	4.20677				-116	4.79939	-0.946558		139.72	6.58323	-2.2103		-134.135	7.51103	0.594199		-147.183	-3.48037	-3.14708
-115	6.42812	-0.446311		155.721	11.1957	-5.77965		-165.6	6.25259	2.12985		-133.134	1.08857	3.76825		-234.4	-8.00279	5.90325		-214.426	-4.1011	3.52872		-110.305	4.90667	6.43559		-140.211	7.25314	3.97957				-115	4.79044	-0.977212		138.79	6.58198	-2.13386		-133.236	7.39847	0.514592		-146.295	-3.39468	-3.09516
-114	6.40567	-0.536166		154.883	11.0973	-5.57651		-164.718	6.2936	2.09203		-132.295	1.2877	3.55314		-233.481	-7.81138	5.93389		-213.547	-4.11	3.39031		-109.394	5.00502	6.31051		-139.4	7.5487	3.75653				-114	4.77654	-1.00689		137.859	6.58306	-2.05619		-132.339	7.28514	0.436338		-145.407	-3.30967	-3.04278
-113	6.38014	-0.626594		154.044	11.0043	-5.37116		-163.836	6.33235	2.05306		-131.454	1.47979	3.34181		-232.564	-7.61661	5.96145		-212.668	-4.11652	3.25358		-108.483	5.10975	6.17514		-138.587	7.83043	3.53775				-113	4.75767	-1.03568		136.927	6.58627	-1.97736		-131.441	7.17112	0.359564		-144.518	-3.22541	-2.98992
-112	6.3515	-0.717572		153.205	10.9165	-5.16378		-162.954	6.36881	2.01296		-130.613	1.66492	3.13425		-231.65	-7.41863	5.98608		-211.79	-4.12069	3.11849		-107.571	5.22033	6.0299		-137.772	8.09853	3.32315				-112	4.73373	-1.06369		135.995	6.59147	-1.89746		-130.543	7.05644	0.284258		-143.63	-3.14184	-2.93661
-111	6.31952	-0.808863		152.366	10.8335	-4.95454		-162.073	6.40299	1.9718		-129.771	1.84319	2.93042		-230.737	-7.2175	6.00767		-210.911	-4.12247	2.9851		-106.659	5.3362	5.87517		-136.956	8.35328	3.11258				-111	4.70504	-1.091		135.062	6.59851	-1.81654		-129.646	6.94103	0.210291		-142.742	-3.05901	-2.88286
-110	6.28403	-0.90035		151.526	10.7552	-4.74371		-161.192	6.43484	1.92963		-128.929	2.01458	2.73034		-229.827	-7.01332	6.02627		-210.032	-4.12192	2.85337		-105.746	5.45681	5.71138		-136.137	8.59473	2.90616				-110	4.67172	-1.11765		134.128	6.60719	-1.73469		-128.748	6.82497	0.137751		-141.854	-2.97688	-2.82868
-109	6.24494	-0.991952		150.686	10.6812	-4.53145		-160.311	6.46437	1.88651		-128.085	2.17923	2.53396		-228.919	-6.8062	6.04195		-209.154	-4.11901	2.72332		-104.833	5.58163	5.53893		-135.317	8.82306	2.7038				-109	4.63357	-1.14366		133.195	6.61736	-1.652		-127.851	6.70829	0.066635		-140.966	-2.89555	-2.77408
-108	6.20231	-1.08368		149.846	10.6114	-4.31792		-159.431	6.49149	1.8424		-127.24	2.3372	2.34128		-228.012	-6.59622	6.05471		-208.275	-4.11375	2.59495		-103.921	5.71008	5.35819		-134.496	9.03849	2.50543				-108	4.59067	-1.1692		132.26	6.62885	-1.56852		-126.954	6.59102	-0.00306102		-140.079	-2.81485	-2.71907
-107	6.15607	-1.17545		149.006	10.5453	-4.10344		-158.551	6.51624	1.79744		-126.395	2.48853	2.15226		-227.108	-6.38351	6.06465		-207.396	-4.10613	2.46829		-103.008	5.84164	5.16962		-133.672	9.24119	2.31105				-107	4.54341	-1.19432		131.326	6.6415	-1.48432		-126.057	6.47312	-0.0714027		-139.191	-2.73497	-2.66366
-106	6.10608	-1.26717		148.165	10.4828	-3.88812		-157.671	6.53863	1.75168		-125.548	2.63336	1.96686		-226.205	-6.16812	6.07173		-206.518	-4.09619	2.34331		-102.095	5.97578	4.9736		-132.847	9.43126	2.12066				-106	4.49188	-1.21911		130.391	6.65515	-1.39951		-125.161	6.35464	-0.138394		-138.303	-2.65579	-2.60788
-105	6.05223	-1.35876		147.324	10.4236	-3.67217		-156.791	6.55851	1.70507		-124.701	2.77167	1.78511		-225.304	-5.95016	6.07588		-205.639	-4.08387	2.22005		-101.183	6.11191	4.77055		-132.021	9.60892	1.93419				-105	4.43618	-1.24364		129.456	6.66959	-1.31415		-124.264	6.23562	-0.203988		-137.416	-2.57742	-2.55172
-104	5.99442	-1.45016		146.482	10.3675	-3.4558		-155.912	6.576	1.65775		-123.852	2.90361	1.60696		-224.405	-5.72973	6.0774		-204.761	-4.06918	2.09851		-100.272	6.24952	4.56085		-131.192	9.7743	1.7516				-104	4.37623	-1.26799		128.52	6.68471	-1.2283		-123.368	6.11606	-0.268203		-136.528	-2.49974	-2.49521
-103	5.93253	-1.54124		145.64	10.3141	-3.23922		-155.032	6.591	1.60973		-123.003	3.02921	1.43238		-223.508	-5.50694	6.07604		-203.882	-4.05218	1.97866		-99.3606	6.38803	4.34493		-130.362	9.92763	1.57292				-103	4.31219	-1.29223		127.585	6.70033	-1.14205		-122.472	5.99601	-0.331053		-135.641	-2.42283	-2.43836
-102	5.86665	-1.63204		144.798	10.2632	-3.02264		-154.153	6.60348	1.56104		-122.153	3.14857	1.26136		-222.613	-5.28188	6.07206		-203.004	-4.03282	1.86054		-98.4502	6.52691	4.12319		-129.531	10.069	1.39803				-102	4.24415	-1.31648		126.65	6.71626	-1.05546		-121.576	5.87545	-0.392552		-134.754	-2.34668	-2.38118
-101	5.79676	-1.72243		143.956	10.2145	-2.80628		-153.274	6.61352	1.51183		-121.301	3.26173	1.09389		-221.72	-5.05464	6.06538		-202.125	-4.01117	1.74414		-97.5407	6.66563	3.89603		-128.698	10.1987	1.22696				-101	4.17225	-1.34079		125.714	6.73235	-0.968632		-120.68	5.75437	-0.452803		-133.867	-2.27136	-2.32371
-100	5.72279	-1.81232		143.113	10.1678	-2.59031		-152.396	6.62095	1.46198		-120.449	3.36876	0.929919		-220.828	-4.8253	6.05594		-201.246	-3.98711	1.62949		-96.6321	6.80361	3.66386		-127.863	10.3167	1.05969				-100	4.09667	-1.36525		124.779	6.74844	-0.881617		-119.784	5.63288	-0.511629		-132.979	-2.19674	-2.26594
-99	5.64469	-1.90163		142.27	10.1228	-2.375		-151.517	6.62587	1.41166		-119.596	3.46974	0.769484		-219.938	-4.59399	6.04393		-200.367	-3.96077	1.51656		-95.7246	6.94033	3.4271		-127.027	10.4234	0.896154				-99	4.01729	-1.38996		123.844	6.76434	-0.794511		-118.889	5.5109	-0.569207		-132.092	-2.12288	-2.20789
-98	5.56241	-1.99024		141.427	10.0793	-2.16043		-150.639	6.62818	1.36086		-118.742	3.56475	0.612507		-219.049	-4.36077	6.02927		-199.489	-3.93206	1.40539		-94.8184	7.07524	3.18614		-126.189	10.5188	0.736279				-98	3.9344	-1.41499		122.909	6.77991	-0.707366		-117.994	5.38851	-0.625467		-131.205	-2.04986	-2.1496
-97	5.47585	-2.07807		140.583	10.0369	-1.9469		-149.76	6.62795	1.30971		-117.887	3.65386	0.458985		-218.163	-4.12578	6.0121		-198.61	-3.90107	1.29595		-93.9135	7.20777	2.94139		-125.35	10.6031	0.580155				-97	3.84808	-1.44043		121.974	6.79498	-0.620273		-117.099	5.26575	-0.680397		-130.318	-1.97762	-2.09108
-96	5.38486	-2.16501		139.739	9.99545	-1.73454		-148.882	6.62506	1.25813		-117.031	3.73718	0.308882		-217.277	-3.88907	5.99235		-197.731	-3.86772	1.18826		-93.0101	7.3374	2.69326		-124.51	10.6765	0.427611				-96	3.75837	-1.46643		121.04	6.80937	-0.533304		-116.204	5.14259	-0.734037		-129.432	-1.90615	-2.03235
-95	5.28938	-2.25104		138.895	9.9546	-1.52365		-148.004	6.61953	1.20628		-116.174	3.81468	0.162219		-216.394	-3.65077	5.97008		-196.852	-3.83203	1.08236		-92.1083	7.46357	2.44215		-123.668	10.7392	0.278696				-95	3.66542	-1.49303		120.105	6.82291	-0.446538		-115.309	5.01908	-0.786404		-128.545	-1.83551	-1.97341
-94	5.18952	-2.3361		138.05	9.91418	-1.31436		-147.126	6.61135	1.15414		-115.316	3.88652	0.018942		-215.512	-3.41096	5.94534		-195.972	-3.79403	0.97819		-91.2082	7.58574	2.18847		-122.824	10.7913	0.133388				-94	3.56917	-1.52029		119.172	6.83546	-0.360041		-114.414	4.89525	-0.837435		-127.658	-1.76566	-1.9143
-93	5.08524	-2.4201		137.206	9.87388	-1.10686		-146.248	6.60048	1.10174		-114.457	3.95274	-0.120981		-214.631	-3.16974	5.9182		-195.093	-3.75375	0.875813		-90.31	7.70335	1.93262		-121.979	10.833	-0.00834345				-93	3.46985	-1.54831		118.239	6.84683	-0.273891		-113.52	4.77105	-0.887283		-126.771	-1.69659	-1.85503
-92	4.97642	-2.50304		136.361	9.8334	-0.901453		-145.37	6.58693	1.04922		-113.597	4.01342	-0.25754		-213.752	-2.9272	5.88853		-194.213	-3.71111	0.775193		-89.4138	7.81587	1.67502		-121.133	10.8644	-0.14661				-92	3.36759	-1.57715		117.306	6.85687	-0.188165		-112.626	4.64655	-0.935856		-125.884	-1.62836	-1.79563
-91	4.86303	-2.58477		135.515	9.79254	-0.698208		-144.492	6.57061	0.996495		-112.736	4.06861	-0.390774		-212.874	-2.68346	5.85651		-193.334	-3.66617	0.676368		-88.5197	7.92274	1.41608		-120.285	10.8858	-0.281389				-91	3.26252	-1.60689		116.374	6.8654	-0.102941		-111.732	4.5218	-0.983126		-124.998	-1.56092	-1.73609
-90	4.745	-2.66515		134.669	9.75099	-0.497422		-143.614	6.55157	0.943712		-111.874	4.11842	-0.520696		-211.998	-2.4386	5.82214		-192.454	-3.61891	0.579317		-87.6278	8.02342	1.15618		-119.436	10.8973	-0.412707				-90	3.15464	-1.63779		115.442	6.87227	-0.0182878		-110.838	4.39673	-1.02925		-124.111	-1.49426	-1.67645
-89	4.62223	-2.74414		133.823	9.7085	-0.299252		-142.736	6.52979	0.890938		-111.011	4.16289	-0.647333		-211.123	-2.19268	5.78537		-191.574	-3.56931	0.484077		-86.7383	8.11736	0.895749		-118.586	10.8991	-0.540591				-89	3.04406	-1.6698		114.511	6.87728	0.0657013		-109.944	4.27151	-1.07398		-123.224	-1.42852	-1.61672
-88	4.49466	-2.82164		132.977	9.66478	-0.103954		-141.859	6.50517	0.838113		-110.147	4.20208	-0.770701		-210.249	-1.94585	5.74637		-190.694	-3.51743	0.390616		-85.8512	8.20401	0.635182		-117.735	10.8912	-0.665023				-88	2.93082	-1.70297		113.582	6.88032	0.148992		-109.051	4.14599	-1.1176		-122.338	-1.36357	-1.55692
-87	4.36216	-2.89768		132.131	9.61959	0.0883089		-140.981	6.47778	0.78542		-109.281	4.23609	-0.890797		-209.377	-1.69819	5.70507		-189.813	-3.46325	0.298963		-84.9669	8.28283	0.374891		-116.882	10.8741	-0.786147				-87	2.81508	-1.73739		112.652	6.88116	0.231458		-108.158	4.02025	-1.16002		-121.451	-1.29942	-1.49708
-86	4.22476	-2.97216		131.284	9.57268	0.277332		-140.103	6.44756	0.732762		-108.415	4.26497	-1.00769		-208.506	-1.44978	5.66149		-188.933	-3.40676	0.209126		-84.0852	8.35327	0.115277		-116.028	10.8476	-0.903938				-86	2.69698	-1.77311		111.724	6.87968	0.313064		-107.265	3.89439	-1.20114		-120.565	-1.23618	-1.43719
-85	4.08242	-3.04495		130.437	9.52375	0.462916		-139.225	6.41455	0.680246		-107.548	4.28881	-1.12137		-207.636	-1.20074	5.61572		-188.052	-3.34796	0.121107		-83.2065	8.41479	-0.143252		-115.172	10.8121	-1.01845				-85	2.57661	-1.81019		110.797	6.8757	0.393715		-106.372	3.76833	-1.24112		-119.678	-1.17374	-1.3773
-84	3.93493	-3.11601		129.589	9.47257	0.644852		-138.347	6.37876	0.627839		-106.68	4.30767	-1.23186		-206.767	-0.951164	5.56778		-187.171	-3.28686	0.0348854		-82.3307	8.46684	-0.400275		-114.316	10.7677	-1.12967				-84	2.45399	-1.84864		109.871	6.86906	0.473338		-105.479	3.64214	-1.27989		-118.791	-1.11223	-1.31739
-83	3.78231	-3.18528		128.742	9.41885	0.822917		-137.469	6.34022	0.575564		-105.81	4.32163	-1.33922		-205.9	-0.701123	5.51766		-186.289	-3.22348	-0.0494967		-81.4581	8.50885	-0.655411		-113.458	10.7146	-1.23769				-83	2.32917	-1.88811		108.945	6.85958	0.551858		-104.586	3.51578	-1.31748		-117.905	-1.05145	-1.25752
-82	3.62451	-3.25264		127.894	9.36237	0.996986		-136.592	6.29898	0.523484		-104.94	4.33075	-1.44341		-205.033	-0.450728	5.46543		-185.408	-3.15778	-0.132036		-80.5887	8.5403	-0.90824		-112.599	10.6529	-1.34245				-82	2.20214	-1.92825		108.021	6.8471	0.629202		-103.694	3.38934	-1.3539		-117.018	-0.991666	-1.19768
-81	3.46148	-3.31808		127.045	9.30278	1.16672		-135.714	6.25503	0.471543		-104.068	4.33514	-1.54448		-204.168	-0.200081	5.41107		-184.526	-3.0898	-0.21276		-79.7227	8.56066	-1.15835		-111.739	10.5829	-1.44412				-81	2.07307	-1.96875		107.098	6.83144	0.705296		-102.802	3.26281	-1.38914		-116.132	-0.932689	-1.1379
-80	3.29315	-3.38154		126.197	9.2399	1.33204		-134.836	6.20842	0.419776		-103.196	4.3348	-1.64246		-203.304	0.0507265	5.35465		-183.644	-3.01949	-0.291628		-78.8602	8.56935	-1.40534		-110.878	10.5046	-1.54251				-80	1.94197	-2.00932		106.176	6.81247	0.780063		-101.91	3.13622	-1.42321		-115.245	-0.87458	-1.0782
-79	3.11953	-3.44301		125.348	9.17339	1.49267		-133.958	6.15915	0.368207		-102.322	4.32987	-1.73738		-202.44	0.301598	5.29624		-182.761	-2.94696	-0.368662		-78.0014	8.5661	-1.64893		-110.015	10.4183	-1.63792				-79	1.80891	-2.0497		105.256	6.78999	0.853423		-101.018	3.0096	-1.4561		-114.359	-0.817285	-1.01859
-78	2.94076	-3.50242		124.499	9.10311	1.64852		-133.079	6.10726	0.316865		-101.447	4.32036	-1.82919		-201.578	0.55244	5.23576		-181.879	-2.8721	-0.443832		-77.146	8.55111	-1.88902		-109.152	10.3241	-1.73018				-78	1.67394	-2.08958		104.337	6.76383	0.925306		-100.127	2.88292	-1.48791		-113.472	-0.760924	-0.959098
-77	2.7567	-3.55968		123.65	9.02905	1.79957		-132.201	6.0528	0.265753		-100.572	4.3064	-1.91801		-200.717	0.803155	5.17339		-180.995	-2.79497	-0.517158		-76.294	8.5246	-2.1255		-108.287	10.2221	-1.81942				-77	1.53703	-2.1287		103.419	6.73385	0.995641		-99.2353	2.75618	-1.51862		-112.586	-0.705502	-0.89973
-76	2.56777	-3.61484		122.8	8.95127	1.94597		-131.323	5.99576	0.214859		-99.6946	4.28801	-2.00379		-199.857	1.05364	5.10896		-180.112	-2.71555	-0.588622		-75.4454	8.48681	-2.35833		-107.422	10.1126	-1.90564				-76	1.39823	-2.16673		102.503	6.69988	1.06434		-98.3441	2.62955	-1.54809		-111.699	-0.650958	-0.840506
-75	2.37413	-3.66787		121.95	8.86984	2.08778		-130.445	5.93622	0.164285		-98.8166	4.26527	-2.08657		-198.997	1.30382	5.0427		-179.228	-2.63383	-0.658192		-74.6001	8.43794	-2.5874		-106.555	9.99578	-1.9889				-75	1.25767	-2.20339		101.588	6.66175	1.13135		-97.4531	2.50291	-1.57651		-110.812	-0.597294	-0.781445
-74	2.17593	-3.7187		121.1	8.78469	2.22493		-129.566	5.87409	0.113898		-97.9374	4.2383	-2.16641		-198.139	1.55357	4.97455		-178.344	-2.54987	-0.725908		-73.7581	8.37823	-2.81265		-105.687	9.87171	-2.06918				-74	1.11539	-2.23837		100.675	6.6193	1.19658		-96.5623	2.3763	-1.60379		-109.926	-0.544456	-0.722587
-73	1.97325	-3.76736		120.25	8.69594	2.35764		-128.688	5.80951	0.0638147		-97.0571	4.20711	-2.24325		-197.281	1.80281	4.90445		-177.46	-2.4636	-0.79173		-72.9192	8.30791	-3.03399		-104.819	9.74055	-2.14653				-73	0.971429	-2.2714		99.7633	6.57233	1.25994		-95.6717	2.24979	-1.62998		-109.039	-0.492562	-0.66392
-72	1.76616	-3.81382		119.399	8.60364	2.48593		-127.809	5.74247	0.0140523		-96.1757	4.17184	-2.31718		-196.424	2.05145	4.83265		-176.575	-2.37507	-0.855665		-72.0833	8.2272	-3.25133		-103.949	9.60259	-2.22104				-72	0.825808	-2.30214		98.8535	6.52071	1.32139		-94.7814	2.12334	-1.65509		-108.152	-0.441678	-0.605464
-71	1.55487	-3.85802		118.549	8.50776	2.60985		-126.93	5.67301	-0.0353402		-95.2931	4.13248	-2.38819		-195.568	2.29938	4.75895		-175.69	-2.28428	-0.917732		-71.2505	8.13633	-3.4646		-103.078	9.45791	-2.2927				-71	0.678549	-2.33015		97.9454	6.46425	1.38082		-93.8912	1.99699	-1.67912		-107.265	-0.391621	-0.547249
-70	1.33972	-3.9		117.697	8.40843	2.72952		-126.052	5.60112	-0.0844818		-94.4094	4.08916	-2.45632		-194.713	2.54651	4.68353		-174.804	-2.19124	-0.977893		-70.4207	8.03554	-3.6737		-102.207	9.30661	-2.36145				-70	0.52968	-2.35516		97.0392	6.40281	1.43818		-93.0012	1.87078	-1.70208		-106.379	-0.342519	-0.489299
-69	1.12089	-3.93975		116.846	8.30555	2.84487		-125.173	5.52684	-0.133249		-93.5246	4.04195	-2.52159		-193.858	2.79276	4.60635		-173.918	-2.0959	-1.03615		-69.5937	7.92502	-3.87859		-101.334	9.14903	-2.42747				-69	0.379218	-2.37694		96.1348	6.33621	1.49338		-92.1114	1.74471	-1.72395		-105.492	-0.294249	-0.431627
-68	0.898534	-3.97725		115.994	8.19927	2.95609		-124.293	5.45018	-0.181724		-92.6386	3.99086	-2.58399		-193.004	3.038	4.52751		-173.032	-1.99827	-1.09248		-68.7695	7.80503	-4.07916		-100.461	8.98522	-2.49073				-68	0.227242	-2.3952		95.2324	6.26428	1.54636		-91.2219	1.61881	-1.74478		-104.605	-0.246998	-0.374241
-67	0.672617	-4.01242		115.143	8.08958	3.06321		-123.414	5.3712	-0.22979		-91.7514	3.93604	-2.64359		-192.151	3.28215	4.44694		-172.145	-1.89843	-1.14692		-67.9481	7.67579	-4.27532		-99.5867	8.81536	-2.55123				-67	0.0738591	-2.40992		94.3319	6.18685	1.59703		-90.3325	1.49313	-1.76448		-103.718	-0.200706	-0.317163
-66	0.443374	-4.04527		114.291	7.97655	3.16631		-122.535	5.28993	-0.277456		-90.8631	3.87752	-2.70036		-191.298	3.52512	4.36473		-171.258	-1.79631	-1.19943		-67.1293	7.5375	-4.46702		-98.7116	8.63963	-2.60906				-66	-0.0807941	-2.4212		93.4334	6.10375	1.6453		-89.4433	1.36758	-1.78326		-102.831	-0.155373	-0.260401
-65	0.211148	-4.07576		113.438	7.86018	3.26541		-121.655	5.20635	-0.324715		-89.9736	3.81536	-2.75434		-190.446	3.76681	4.28097		-170.37	-1.69196	-1.25004		-66.3131	7.39043	-4.65414		-97.8356	8.45823	-2.66421				-65	-0.236618	-2.42916		92.5371	6.01485	1.69114		-88.5544	1.2423	-1.80093		-101.944	-0.110946	-0.204005
-64	-0.0238476	-4.10391		112.586	7.74053	3.3606		-120.776	5.1205	-0.371637		-89.083	3.74964	-2.80556		-189.595	4.00713	4.19555		-169.482	-1.58531	-1.29869		-65.4995	7.23477	-4.83663		-96.9588	8.2713	-2.71674				-64	-0.393384	-2.43417		91.643	5.91996	1.73444		-87.6656	1.11728	-1.81757		-101.057	-0.0674229	-0.147978
-63	-0.261561	-4.1296		111.733	7.61762	3.45196		-119.896	5.03244	-0.418053		-88.1911	3.68048	-2.85405		-188.743	4.24597	4.10859		-168.593	-1.47644	-1.34542		-64.6883	7.07076	-5.01441		-96.0812	8.079	-2.76666				-63	-0.550915	-2.4365		90.751	5.81889	1.77513		-86.7771	0.992498	-1.83322		-100.169	-0.0248678	-0.0923263
-62	-0.501842	-4.15281		110.88	7.49151	3.53953		-119.016	4.94219	-0.464036		-87.2981	3.60789	-2.89979		-187.893	4.48323	4.02015		-167.704	-1.36531	-1.39021		-63.8794	6.89865	-5.18737		-95.2029	7.88148	-2.81401				-62	-0.709107	-2.43637		89.8614	5.71151	1.81314		-85.8888	0.868009	-1.84787		-99.282	0.0166575	-0.0370709
-61	-0.744342	-4.17361		110.027	7.36223	3.62344		-118.136	4.84974	-0.50958		-86.4039	3.53195	-2.94283		-187.043	4.71884	3.93016		-166.815	-1.25192	-1.43304		-63.0729	6.71861	-5.35546		-94.3238	7.67894	-2.85879				-61	-0.867764	-2.43396		88.974	5.59774	1.84844		-85.0007	0.743822	-1.86149		-98.3946	0.0572705	0.0177592
-60	-0.988925	-4.19199		109.173	7.2298	3.70367		-117.255	4.75511	-0.554676		-85.5084	3.45274	-2.98322		-186.193	4.95268	3.83868		-165.924	-1.13628	-1.47393		-62.2687	6.53091	-5.51859		-93.4439	7.4716	-2.90112				-60	-1.02673	-2.42953		88.0889	5.47769	1.88106		-84.1128	0.619939	-1.87416		-97.5072	0.0969087	0.0721472
-59	-1.23545	-4.20785		108.319	7.09428	3.78032		-116.375	4.65836	-0.599292		-84.6118	3.37034	-3.02091		-185.344	5.18467	3.74578		-165.034	-1.0184	-1.51286		-61.4666	6.33576	-5.67668		-92.5633	7.25951	-2.94089				-59	-1.1858	-2.4234		87.2061	5.35153	1.91105		-83.2251	0.496429	-1.88578		-96.6197	0.135511	0.126095
-58	-1.48378	-4.22111		107.465	6.95565	3.85343		-115.494	4.55952	-0.643378		-83.714	3.28482	-3.056		-184.495	5.41471	3.65145		-164.143	-0.898297	-1.54983		-60.6666	6.1334	-5.82962		-91.682	7.04291	-2.9783				-58	-1.34484	-2.41583		86.3254	5.21936	1.93847		-82.3376	0.373245	-1.89648		-95.7321	0.173193	0.179549
-57	-1.73353	-4.23182		106.611	6.81405	3.92312		-114.613	4.45861	-0.686936		-82.8149	3.19627	-3.08846		-183.646	5.64269	3.55575		-163.251	-0.775924	-1.58482		-59.8686	5.92405	-5.97738		-90.8001	6.82194	-3.01323				-57	-1.50367	-2.40705		85.447	5.08135	1.96336		-81.4503	0.25046	-1.90618		-94.8443	0.209835	0.232524
-56	-1.98452	-4.24001		105.757	6.66944	3.98942		-113.732	4.35561	-0.730008		-81.9146	3.10472	-3.1183		-182.797	5.86852	3.4588		-162.359	-0.651359	-1.61786		-59.0726	5.70793	-6.11985		-89.9175	6.59676	-3.0458				-56	-1.66208	-2.39729		84.5706	4.93763	1.98576		-80.5633	0.128093	-1.91492		-93.9566	0.245554	0.284977
-55	-2.23664	-4.24552		104.902	6.52188	4.05245		-112.85	4.25062	-0.772506		-81.0132	3.01026	-3.1456		-181.949	6.09213	3.36042		-161.466	-0.524526	-1.6489		-58.2785	5.48528	-6.25693		-89.0342	6.36757	-3.07605				-55	-1.81996	-2.38672		83.6963	4.78832	2.00574		-79.6764	0.00615307	-1.92269		-93.0686	0.28029	0.336913
-54	-2.48972	-4.2484		104.047	6.37141	4.11218		-111.969	4.14359	-0.814479		-80.1105	2.91302	-3.17039		-181.101	6.31339	3.26078		-160.572	-0.395462	-1.67797		-57.4862	5.2563	-6.38858		-88.1503	6.13444	-3.10396				-54	-1.97722	-2.37528		82.8242	4.63361	2.02334		-78.7898	-0.115388	-1.92955		-92.1806	0.313916	0.388307
-53	-2.74337	-4.24873		103.192	6.21806	4.16873		-111.087	4.03459	-0.85588		-79.2067	2.81304	-3.19268		-180.254	6.53221	3.15989		-159.678	-0.264157	-1.70504		-56.6957	5.02125	-6.5147		-87.2658	5.89759	-3.12964				-53	-2.13375	-2.36294		81.954	4.4736	2.0386		-77.9034	-0.236432	-1.93546		-91.2925	0.346612	0.439126
-52	-2.99741	-4.24642		102.337	6.06187	4.22215		-110.205	3.92367	-0.896668		-78.3017	2.71043	-3.21251		-179.406	6.74851	3.05775		-158.784	-0.130657	-1.73012		-55.9068	4.78033	-6.6352		-86.3806	5.65707	-3.15305				-52	-2.28946	-2.34971		81.0858	4.30842	2.05157		-77.0172	-0.357042	-1.94048		-90.4043	0.378318	0.489368
-51	-3.25183	-4.24129		101.482	5.90285	4.27254		-109.323	3.81079	-0.936884		-77.3956	2.60532	-3.22997		-178.558	6.96217	2.9544		-157.888	0.00507339	-1.75319		-55.1196	4.53379	-6.75001		-85.495	5.41313	-3.17431				-51	-2.44422	-2.33562		80.2196	4.13825	2.06231		-76.1313	-0.477138	-1.94458		-89.516	0.408908	0.539016
-50	-3.50625	-4.23352		100.626	5.74107	4.31989		-108.44	3.69603	-0.976499		-76.4885	2.49776	-3.24507		-177.711	7.17313	2.84992		-156.993	0.143052	-1.77426		-54.3339	4.28182	-6.85906		-84.6087	5.16586	-3.19335				-50	-2.59797	-2.32054		79.3553	3.96319	2.07085		-75.2455	-0.596709	-1.94774		-88.6275	0.438624	0.588028
-49	-3.76045	-4.2231		99.7699	5.57661	4.3644		-107.557	3.57941	-1.01545		-75.5803	2.3878	-3.25785		-176.864	7.38124	2.74436		-156.096	0.283224	-1.79333		-53.5496	4.0247	-6.96225		-83.7219	4.9154	-3.21028				-49	-2.75062	-2.30445		78.4929	3.7834	2.07727		-74.36	-0.715773	-1.95004		-87.739	0.46716	0.636423
-48	-4.01427	-4.20987		98.9138	5.40943	4.40601		-106.674	3.46091	-1.05378		-74.6711	2.2756	-3.26834		-176.016	7.58645	2.6376		-155.199	0.425624	-1.81038		-52.7668	3.7626	-7.0595		-82.8345	4.66198	-3.22516				-48	-2.90207	-2.28734		77.6323	3.59902	2.08159		-73.4747	-0.834228	-1.95139		-86.8503	0.494756	0.684153
-47	-4.26748	-4.1938		98.0575	5.23956	4.4448		-105.791	3.34059	-1.09146		-73.7609	2.16121	-3.27659		-175.169	7.78867	2.52976		-154.301	0.570256	-1.82539		-51.9853	3.49578	-7.15074		-81.9466	4.40568	-3.23799				-47	-3.05221	-2.26918		76.7735	3.41019	2.08387		-72.5896	-0.952127	-1.95188		-85.9614	0.521289	0.731213
-46	-4.51981	-4.17504		97.2009	5.0671	4.48089		-104.907	3.21849	-1.12843		-72.8497	2.04475	-3.28264		-174.322	7.98775	2.42088		-153.403	0.71708	-1.83838		-51.205	3.22447	-7.23588		-81.0582	4.14662	-3.24875				-46	-3.20092	-2.25002		75.9165	3.21704	2.08415		-71.7047	-1.06946	-1.95151		-85.0725	0.546755	0.777575
-45	-4.77108	-4.15354		96.3442	4.89205	4.51431		-104.023	3.09461	-1.16475		-71.9376	1.9263	-3.28656		-173.474	8.18365	2.31099		-152.504	0.866142	-1.84933		-50.4259	2.94886	-7.31485		-80.1694	3.88502	-3.25759				-45	-3.34819	-2.22987		75.0613	3.01973	2.0825		-70.8201	-1.18613	-1.95025		-84.1834	0.571277	0.823227
-44	-5.02117	-4.12903		95.4873	4.71444	4.54511		-103.139	2.96899	-1.20038		-71.0246	1.80591	-3.28834		-172.627	8.37625	2.20014		-151.604	1.0174	-1.85824		-49.648	2.66921	-7.38756		-79.28	3.62101	-3.26447				-44	-3.49393	-2.20875		74.2077	2.81836	2.07894		-69.9357	-1.30221	-1.94815		-83.2942	0.594668	0.868156
-43	-5.26973	-4.10177		94.6302	4.53434	4.5734		-102.255	2.84163	-1.2353		-70.1106	1.68375	-3.28806		-171.779	8.56544	2.08831		-150.703	1.17087	-1.86512		-48.8711	2.38575	-7.45392		-78.3902	3.35471	-3.26946				-43	-3.63809	-2.18668		73.3559	2.61312	2.07354		-69.0515	-1.41759	-1.94517		-82.4048	0.616987	0.912341
-42	-5.5165	-4.07168		93.7729	4.35178	4.59923		-101.37	2.71258	-1.26949		-69.1958	1.55983	-3.28573		-170.931	8.75116	1.97552		-149.802	1.32654	-1.86994		-48.0951	2.09868	-7.51388		-77.4999	3.08628	-3.27257				-42	-3.78048	-2.16368		72.5057	2.40412	2.06635		-68.1675	-1.53235	-1.94139		-81.5153	0.638232	0.955767
-41	-5.76138	-4.03863		92.9154	4.16677	4.62267		-100.485	2.58187	-1.30293		-68.2801	1.43427	-3.28142		-170.083	8.93327	1.86188		-148.9	1.48443	-1.87269		-47.3201	1.80824	-7.56733		-76.6093	2.81587	-3.27385				-41	-3.92105	-2.13972		71.657	2.19148	2.0574		-67.2839	-1.64641	-1.93678		-80.6257	0.658462	0.998405
-40	-6.00412	-4.00263		92.0577	3.97932	4.64371		-99.5993	2.44955	-1.33558		-67.3636	1.30717	-3.27515		-169.234	9.11171	1.74732		-147.998	1.64447	-1.87341		-46.5459	1.51467	-7.61419		-75.7182	2.54364	-3.27333				-40	-4.05976	-2.11476		70.8099	1.97538	2.04675		-66.4004	-1.75972	-1.93131		-79.7358	0.677614	1.04024
-39	-6.24445	-3.96382		91.1998	3.78959	4.66255		-98.7136	2.31554	-1.36754		-66.4464	1.17863	-3.26697		-168.386	9.28636	1.63197		-147.094	1.80678	-1.87204		-45.7725	1.21817	-7.6544		-74.8267	2.26972	-3.27104				-39	-4.19651	-2.08884		69.9644	1.75597	2.03445		-65.5172	-1.8723	-1.92503		-78.8459	0.695625	1.08127
-38	-6.48217	-3.92207		90.3417	3.59751	4.67918		-97.8275	2.17997	-1.39866		-65.5284	1.04871	-3.25691		-167.537	9.45716	1.51578		-146.19	1.97125	-1.8686		-44.9998	0.918985	-7.68785		-73.9349	1.99425	-3.26704				-38	-4.33119	-2.06194		69.1203	1.53333	2.02055		-64.6341	-1.98417	-1.91796		-77.9558	0.712673	1.12145
-37	-6.71709	-3.87725		89.4834	3.40312	4.69362		-96.9411	2.04283	-1.429		-64.6096	0.917501	-3.24501		-166.688	9.62395	1.39884		-145.285	2.1379	-1.86309		-44.2276	0.617325	-7.7145		-73.0426	1.7174	-3.26134				-37	-4.46366	-2.03411		68.2778	1.30766	2.0051		-63.7513	-2.09521	-1.91003		-77.0655	0.728517	1.16079
-36	-6.94891	-3.82957		88.625	3.20647	4.70601		-96.0544	1.90416	-1.45852		-63.6901	0.785141	-3.23134		-165.838	9.7867	1.28111		-144.379	2.30678	-1.85548		-43.4561	0.313436	-7.73423		-72.15	1.43936	-3.25403				-36	-4.59389	-2.00533		67.4365	1.07904	1.98813		-62.8687	-2.20549	-1.90135		-76.175	0.743395	1.19924
-35	-7.1775	-3.77902		87.7664	3.00766	4.71641		-95.1673	1.76394	-1.48725		-62.7699	0.651652	-3.2159		-164.988	9.94527	1.16271		-143.473	2.47781	-1.84581		-42.685	0.00753832	-7.74698		-71.2572	1.16017	-3.24507				-35	-4.72179	-1.97557		66.5967	0.847657	1.96971		-61.9864	-2.31496	-1.89191		-75.2844	0.757061	1.23681
-34	-7.40259	-3.72526		86.9076	2.80667	4.72487		-94.2799	1.62225	-1.51511		-61.8491	0.517143	-3.19876		-164.137	10.0996	1.04356		-142.565	2.65106	-1.83402		-41.9144	-0.300147	-7.75266		-70.364	0.880084	-3.23457				-34	-4.84728	-1.9448		65.7583	0.613646	1.94989		-61.1043	-2.4236	-1.88166		-74.3936	0.769698	1.27347
-33	-7.62396	-3.66857		86.0485	2.60352	4.73143		-93.3921	1.47913	-1.5421		-60.9276	0.381759	-3.17995		-163.287	10.2496	0.9238		-141.657	2.82646	-1.82014		-41.144	-0.609392	-7.75118		-69.4705	0.599159	-3.22248				-33	-4.97025	-1.91299		64.9211	0.377133	1.9287		-60.2225	-2.53141	-1.87068		-73.5026	0.78118	1.30921
-32	-7.8414	-3.60898		85.1894	2.39828	4.7362		-92.504	1.33463	-1.56828		-60.0055	0.245554	-3.15954		-162.435	10.3951	0.803353		-140.748	3.00406	-1.80416		-40.374	-0.919971	-7.74249		-68.5766	0.317625	-3.20892				-32	-5.09053	-1.88023		64.0853	0.138265	1.90621		-59.3409	-2.6383	-1.85887		-72.6114	0.791507	1.34401
-31	-8.05468	-3.54629		84.3301	2.19095	4.73918		-91.6155	1.18878	-1.59363		-59.0829	0.108558	-3.13748		-161.583	10.536	0.682406		-139.838	3.18387	-1.78605		-39.6042	-1.23167	-7.72649		-67.6826	0.0356056	-3.19389				-31	-5.20804	-1.84653		63.2507	-0.102832	1.88245		-58.4595	-2.74435	-1.84639		-71.72	0.800796	1.37783
-30	-8.26349	-3.48052		83.4705	1.98159	4.74048		-90.7266	1.04167	-1.61822		-58.1597	-0.0290438	-3.1139		-160.731	10.6723	0.560772		-138.928	3.36582	-1.76584		-38.8345	-1.54422	-7.70309		-66.7883	-0.246784	-3.17743				-30	-5.32272	-1.81189		62.4172	-0.346008	1.85748		-57.5784	-2.84946	-1.83312		-70.8285	0.808986	1.41068
-29	-8.46778	-3.41181		82.6109	1.77029	4.7402		-89.8373	0.893398	-1.64204		-57.2359	-0.167215	-3.08881		-159.877	10.8039	0.438641		-138.016	3.54978	-1.74357		-38.0648	-1.85745	-7.67223		-65.8937	-0.529369	-3.15957				-29	-5.43451	-1.77634		61.585	-0.591113	1.83135		-56.6975	-2.95369	-1.81916		-69.9368	0.816011	1.44252
-28	-8.6674	-3.34023		81.751	1.557	4.73837		-88.9477	0.744018	-1.66504		-56.3116	-0.305858	-3.06227		-159.024	10.9307	0.315996		-137.104	3.73554	-1.71933		-37.2952	-2.17109	-7.63379		-64.999	-0.812019	-3.14035				-28	-5.5433	-1.73987		60.7539	-0.838022	1.80409		-55.8168	-3.05696	-1.80447		-69.0448	0.821932	1.47334
-27	-8.86203	-3.26571		80.891	1.34184	4.73506		-88.0578	0.593598	-1.68728		-55.3869	-0.444866	-3.03428		-158.169	11.0525	0.192911		-136.191	3.92282	-1.69322		-36.5254	-2.48495	-7.58775		-64.104	-1.09452	-3.11984				-27	-5.64898	-1.7025		59.9239	-1.08658	1.77578		-54.9365	-3.15921	-1.789		-68.1527	0.826689	1.50315
-26	-9.05154	-3.18869		80.0309	1.12471	4.73027		-87.1675	0.442207	-1.70878		-54.4617	-0.584142	-3.00492		-157.314	11.1693	0.0693131		-135.277	4.11134	-1.66534		-35.7555	-2.79877	-7.53398		-63.2088	-1.37683	-3.09799				-26	-5.75134	-1.6643		59.0949	-1.33668	1.74644		-54.0562	-3.2605	-1.77284		-67.2604	0.830275	1.5319
-25	-9.23573	-3.10931		79.1705	0.905841	4.72421		-86.2768	0.289881	-1.72964		-53.5361	-0.723665	-2.9742		-156.458	11.2809	-0.0546702		-134.363	4.3009	-1.63578		-34.9854	-3.11232	-7.4724		-62.3135	-1.65871	-3.07495				-25	-5.85041	-1.62526		58.267	-1.58815	1.71614		-53.1764	-3.3608	-1.75603		-66.3678	0.832751	1.55957
-24	-9.41415	-3.02757		78.31	0.685068	4.71678		-85.3858	0.136715	-1.74977		-52.61	-0.863248	-2.9422		-155.602	11.3873	-0.179051		-133.448	4.49126	-1.60462		-34.215	-3.42542	-7.40296		-61.418	-1.94011	-3.05064				-24	-5.94614	-1.58536		57.4401	-1.84086	1.68491		-52.2967	-3.46007	-1.7385		-65.4751	0.83405	1.58614
-23	-9.58652	-2.94371		77.4494	0.462617	4.70819		-84.4944	-0.0171955	-1.76915		-51.6837	-1.00289	-2.90889		-154.744	11.4885	-0.303818		-132.533	4.68208	-1.57199		-33.4443	-3.7378	-7.32556		-60.5223	-2.22076	-3.02519				-23	-6.03845	-1.54448		56.6141	-2.09467	1.65281		-51.4172	-3.5583	-1.72027		-64.5821	0.834238	1.61161
-22	-9.75285	-2.85799		76.5886	0.238411	4.69843		-83.6027	-0.171849	-1.78794		-50.7569	-1.14245	-2.87438		-153.886	11.5842	-0.428801		-131.617	4.8732	-1.53796		-32.6731	-4.04926	-7.24013		-59.6266	-2.50058	-2.99859				-22	-6.12741	-1.50248		55.7891	-2.34944	1.6199		-50.538	-3.65547	-1.7014		-63.6889	0.833246	1.63596
-21	-9.91297	-2.77058		75.7276	0.0124942	4.68755		-82.7105	-0.327108	-1.80599		-49.8298	-1.28182	-2.8387		-153.027	11.6744	-0.554176		-130.701	5.06433	-1.50262		-31.9014	-4.35956	-7.14657		-58.7307	-2.77939	-2.97093				-21	-6.21293	-1.45919		54.9649	-2.60503	1.5862		-49.6591	-3.75155	-1.68185		-62.7955	0.831075	1.65917
-20	-10.0665	-2.68157		74.8665	-0.215077	4.67566		-81.8181	-0.482942	-1.82346		-48.9024	-1.42096	-2.80188		-152.167	11.7589	-0.679831		-129.784	5.25519	-1.4661		-31.1292	-4.66847	-7.04482		-57.8347	-3.05707	-2.94221				-20	-6.29494	-1.41443		54.1416	-2.86131	1.55178		-48.7804	-3.8465	-1.66162		-61.9018	0.827721	1.68121
-19	-10.2137	-2.59121		74.0052	-0.444268	4.66281		-80.9253	-0.639278	-1.84028		-47.9748	-1.55975	-2.76393		-151.306	11.8378	-0.805764		-128.867	5.44561	-1.42844		-30.3563	-4.97578	-6.93478		-56.9387	-3.33351	-2.9124				-19	-6.37345	-1.36817		53.3191	-3.11813	1.51669		-47.902	-3.94035	-1.64075		-61.0079	0.823183	1.70207
-18	-10.3542	-2.49968		73.1438	-0.674981	4.64908		-80.032	-0.796046	-1.85652		-47.0469	-1.69813	-2.72493		-150.444	11.9109	-0.931788		-127.949	5.63526	-1.38978		-29.5826	-5.28125	-6.81639		-56.0425	-3.60848	-2.88163				-18	-6.4484	-1.32033		52.4974	-3.37535	1.48096		-47.0238	-4.03308	-1.61927		-60.1138	0.817519	1.72173
-17	-10.4879	-2.40711		72.2823	-0.907315	4.63448		-79.1385	-0.953202	-1.87216		-46.1188	-1.83595	-2.68491		-149.581	11.9781	-1.0581		-127.032	5.82393	-1.3502		-28.8082	-5.58465	-6.68962		-55.1464	-3.88188	-2.8499				-17	-6.51973	-1.27083		51.6764	-3.63284	1.44465		-46.1458	-4.1246	-1.59711		-59.2195	0.810667	1.74018
-16	-10.6144	-2.31365		71.4206	-1.14113	4.61913		-78.2445	-1.11065	-1.88723		-45.1905	-1.97315	-2.64392		-148.717	12.0393	-1.18457		-126.114	6.0113	-1.30983		-28.033	-5.88559	-6.55483		-54.2502	-4.15359	-2.81719				-16	-6.5874	-1.21957		50.8561	-3.89045	1.40781		-45.2682	-4.21498	-1.57437		-58.3249	0.802563	1.7574
-15	-10.7337	-2.2195		70.5587	-1.37645	4.60305		-77.3503	-1.26831	-1.90175		-44.262	-2.10968	-2.60198		-147.852	12.0944	-1.31108		-125.196	6.1972	-1.2687		-27.2569	-6.18371	-6.41255		-53.354	-4.42336	-2.78369				-15	-6.65137	-1.16637		50.0365	-4.14804	1.37049		-44.3907	-4.30412	-1.55095		-57.43	0.793266	1.77336
-14	-10.8458	-2.12484		69.6967	-1.61316	4.58639		-76.4556	-1.42615	-1.9157		-43.3334	-2.2454	-2.55913		-146.986	12.1434	-1.43775		-124.278	6.38134	-1.22695		-26.4798	-6.4786	-6.26332		-52.4578	-4.69115	-2.74928				-14	-6.71161	-1.11111		49.2175	-4.40548	1.33275		-43.5135	-4.39212	-1.52703		-56.535	0.782835	1.78804
-13	-10.9506	-2.02983		68.8346	-1.85126	4.56916		-75.5606	-1.58408	-1.92915		-42.4046	-2.38025	-2.51543		-146.119	12.186	-1.56441		-123.36	6.56349	-1.18468		-25.7018	-6.76987	-6.10765		-51.5616	-4.95674	-2.71411				-13	-6.76808	-1.05377		48.3992	-4.66261	1.29461		-42.6366	-4.47881	-1.50243		-55.6396	0.771146	1.80145
-12	-11.0477	-1.93468		67.9724	-2.09072	4.55131		-74.6652	-1.74199	-1.94202		-41.4758	-2.5141	-2.47092		-145.251	12.2223	-1.69118		-122.442	6.74342	-1.14192		-24.9227	-7.05713	-5.94605		-50.6655	-5.21999	-2.67813				-12	-6.82073	-0.994261		47.5814	-4.91931	1.25614		-41.7599	-4.56425	-1.47726		-54.744	0.758257	1.81355
-11	-11.1373	-1.83947		67.11	-2.33132	4.53299		-73.7695	-1.8999	-1.95444		-40.5469	-2.64691	-2.42562		-144.381	12.2521	-1.81787		-121.524	6.92081	-1.09885		-24.1425	-7.33996	-5.77904		-49.7694	-5.48081	-2.64144				-11	-6.86952	-0.932505		46.7641	-5.17543	1.21738		-40.8836	-4.6484	-1.45149		-53.8482	0.744166	1.82431
-10	-11.2191	-1.74436		66.2474	-2.57308	4.51401		-72.8734	-2.05769	-1.9664		-39.618	-2.77856	-2.37959		-143.51	12.2754	-1.9446		-120.605	7.09544	-1.05553		-23.3612	-7.61798	-5.60717		-48.8733	-5.73901	-2.60402				-10	-6.91431	-0.868374		45.9473	-5.43086	1.17837		-40.0074	-4.73131	-1.4252		-52.9521	0.72881	1.83374
-9	-11.293	-1.64952		65.3848	-2.81578	4.49451		-71.9769	-2.21532	-1.97793		-38.689	-2.90898	-2.33284		-142.638	12.2922	-2.07121		-119.688	7.26707	-1.01206		-22.5787	-7.8908	-5.43094		-47.9774	-5.9944	-2.56597				-9	-6.95507	-0.801456		45.131	-5.68542	1.1392		-39.1315	-4.81281	-1.39823		-52.0557	0.712248	1.84181
-8	-11.3586	-1.55518		64.5219	-3.05934	4.47443		-71.0801	-2.37269	-1.98895		-37.7601	-3.03806	-2.28548		-141.765	12.3026	-2.19773		-118.77	7.43547	-0.9685		-21.795	-8.15802	-5.25086		-47.0815	-6.2469	-2.52729				-8	-6.99183	-0.731904		44.3151	-5.93898	1.09987		-38.2558	-4.89306	-1.37082		-51.159	0.694479	1.84849
-7	-11.4161	-1.46132		63.6589	-3.30373	4.45369		-70.1829	-2.52974	-1.99956		-36.8312	-3.16571	-2.23746		-140.891	12.3066	-2.32424		-117.852	7.60028	-0.925002		-21.01	-8.41922	-5.06747		-46.1857	-6.49633	-2.488				-7	-7.02463	-0.659716		43.4996	-6.19141	1.06044		-37.3805	-4.9719	-1.34279		-50.2621	0.675439	1.85379
-6	-11.4656	-1.36792		62.7957	-3.54874	4.43237		-69.2853	-2.6864	-2.00974		-35.9024	-3.29186	-2.18888		-140.015	12.3044	-2.45042		-116.935	7.76137	-0.881634		-20.2236	-8.67403	-4.88129		-45.2901	-6.74257	-2.44816				-6	-7.05334	-0.58518		42.6845	-6.44257	1.02098		-36.5054	-5.04938	-1.31423		-49.3649	0.655186	1.85766
-5	-11.5073	-1.27487		61.9324	-3.79431	4.41041		-68.3874	-2.8426	-2.01953		-34.9736	-3.41637	-2.13977		-139.139	12.296	-2.57651		-116.019	7.91845	-0.838481		-19.4359	-8.92206	-4.69283		-44.3947	-6.98549	-2.40773				-5	-7.07788	-0.508516		41.8696	-6.69232	0.981516		-35.6306	-5.12543	-1.28512		-48.4675	0.633657	1.8601
-4	-11.5409	-1.18223		61.0689	-4.04027	4.38788		-67.4892	-2.9983	-2.02894		-34.045	-3.53924	-2.09015		-138.261	12.2814	-2.70234		-115.102	8.07124	-0.795663		-18.6467	-9.16288	-4.50261		-43.4993	-7.2248	-2.36696				-4	-7.0982	-0.429722		41.055	-6.94051	0.942118		-34.756	-5.20011	-1.25553		-47.5697	0.610913	1.86109
-3	-11.567	-1.08982		60.2052	-4.28663	4.36462		-66.5905	-3.15342	-2.038		-33.1165	-3.66031	-2.04009		-137.382	12.2608	-2.82783		-114.186	8.21953	-0.753257		-17.856	-9.39613	-4.31118		-42.6042	-7.46052	-2.32562				-3	-7.11441	-0.349243		40.2408	-7.187	0.90282		-33.8816	-5.27336	-1.22543		-46.6716	0.586948	1.8606
-2	-11.5856	-0.997556		59.3414	-4.53312	4.3408		-65.6915	-3.30787	-2.04667		-32.1882	-3.77951	-1.98961		-136.502	12.2343	-2.9531		-113.27	8.36305	-0.711364		-17.0638	-9.62139	-4.11903		-41.7092	-7.69243	-2.28392				-2	-7.12649	-0.267377		39.4266	-7.43167	0.863666		-33.0076	-5.34513	-1.1948		-45.7733	0.561642	1.85863
-1	-11.5969	-0.905349		58.4774	-4.77982	4.31622		-64.7921	-3.4616	-2.05502		-31.2601	-3.89672	-1.93876		-135.621	12.2018	-3.07803		-112.355	8.50152	-0.670075		-16.2699	-9.83828	-3.9267		-40.8145	-7.92035	-2.24188				-1	-7.13443	-0.18434		38.6127	-7.67438	0.824713		-32.1338	-5.41545	-1.1637		-44.8746	0.535051	1.85516
0	-11.601	-0.813119		57.6131	-5.02643	4.29102		-63.8923	-3.61456	-2.06309		-30.3322	-4.01189	-1.8876		-134.739	12.1635	-3.20256		-111.441	8.63474	-0.629496		-15.4745	-10.0464	-3.73468		-39.9199	-8.14421	-2.19945				0	-7.13821	-0.100371		37.7989	-7.91493	0.786026		-31.2603	-5.48423	-1.13204		-43.9757	0.507237	1.85017
1	-11.5972	-0.720842		56.7488	-5.27292	4.26518		-62.9922	-3.76662	-2.0708		-29.4045	-4.12494	-1.83611		-133.856	12.1194	-3.32662		-110.527	8.76241	-0.589717		-14.6773	-10.2453	-3.54354		-39.0257	-8.36376	-2.1568				1	-7.13734	-0.0155998		36.9852	-8.15328	0.747614		-30.3871	-5.55155	-1.09997		-43.0764	0.478191	1.84361
2	-11.5864	-0.628396		55.8842	-5.51923	4.23861		-62.0918	-3.91777	-2.07823		-28.4771	-4.23572	-1.7844		-132.972	12.0697	-3.4504		-109.614	8.88435	-0.550813		-13.8784	-10.4347	-3.35376		-38.1316	-8.579	-2.11378				2	-7.1323	0.069564		36.1715	-8.38922	0.709556		-29.5141	-5.61729	-1.06737		-42.1769	0.447796	1.83551
3	-11.5686	-0.535738		55.0194	-5.76524	4.2113		-61.1909	-4.06794	-2.08543		-27.5501	-4.34422	-1.73244		-132.087	12.0143	-3.57358		-108.701	9.0002	-0.512916		-13.0777	-10.6141	-3.16588		-37.2379	-8.78966	-2.07057				3	-7.12307	0.154894		35.358	-8.62262	0.671901		-28.6414	-5.68148	-1.0343		-41.277	0.416109	1.82584
4	-11.544	-0.442809		54.1545	-6.01078	4.18332		-60.2897	-4.21704	-2.09237		-26.6233	-4.45029	-1.68034		-131.201	11.9534	-3.69629		-107.79	9.10981	-0.476096		-12.2752	-10.7832	-2.98042		-36.3444	-8.9956	-2.02721				4	-7.10966	0.240151		34.5443	-8.85336	0.634678		-27.769	-5.74414	-1.00083		-40.3768	0.383188	1.81456
5	-11.5127	-0.349585		53.2893	-6.25572	4.15464		-59.3881	-4.365	-2.09904		-25.6969	-4.55383	-1.6281		-130.314	11.887	-3.81846		-106.879	9.21286	-0.440468		-11.4708	-10.9414	-2.79789		-35.4512	-9.1967	-1.98367				5	-7.09205	0.325083		33.7307	-9.0813	0.597936		-26.8968	-5.8052	-0.9669		-39.4763	0.348968	1.80166
6	-11.4744	-0.256015		52.4239	-6.50009	4.12518		-58.4862	-4.51176	-2.10551		-24.7709	-4.65481	-1.5758		-129.426	11.8152	-3.94003		-105.969	9.3091	-0.406114		-10.6644	-11.0886	-2.61883		-34.5583	-9.39283	-1.94001				6	-7.07003	0.409396		32.917	-9.3063	0.56168		-26.0249	-5.86462	-0.932504		-38.5755	0.313391	1.78715
7	-11.4297	-0.162031		51.5584	-6.7436	4.09501		-57.5839	-4.65724	-2.11173		-23.8452	-4.75311	-1.52341		-128.537	11.738	-4.06106		-105.06	9.39837	-0.373115		-9.85603	-11.2242	-2.44375		-33.6658	-9.58379	-1.8963				7	-7.04372	0.4929		32.1032	-9.52822	0.525901		-25.1533	-5.92243	-0.897668		-37.6744	0.276649	1.77109
8	-11.3785	-0.0676192		50.6926	-6.98629	4.06407		-56.6812	-4.80141	-2.11782		-22.92	-4.8486	-1.47104		-127.647	11.6557	-4.18135		-104.152	9.48034	-0.341575		-9.04562	-11.3479	-2.27317		-32.7737	-9.76951	-1.85248				8	-7.01305	0.575407		31.2893	-9.74695	0.490613		-24.282	-5.97856	-0.862405		-36.773	0.238751	1.7536
9	-11.3209	0.0272157		49.8266	-7.22798	4.03236		-55.7782	-4.94418	-2.12372		-21.9953	-4.94125	-1.41871		-126.756	11.5681	-4.30098		-103.244	9.55493	-0.311551		-8.23311	-11.4592	-2.10762		-31.8818	-9.94972	-1.80874				9	-6.97805	0.656657		30.4752	-9.96236	0.455805		-23.4109	-6.03305	-0.826748		-35.8714	0.199721	1.73484
10	-11.2568	0.122426		48.9604	-7.46858	3.99988		-54.8748	-5.08544	-2.1294		-21.071	-5.03097	-1.36641		-125.864	11.4754	-4.41999		-102.338	9.62209	-0.283056		-7.41847	-11.5578	-1.94756		-30.9904	-10.1244	-1.765				10	-6.9386	0.736391		29.6609	-10.1743	0.421488		-22.5401	-6.08586	-0.790684		-34.9695	0.159816	1.71492
11	-11.1863	0.217958		48.094	-7.70794	3.96663		-53.971	-5.2252	-2.135		-20.1473	-5.11761	-1.31426		-124.971	11.3777	-4.53815		-101.433	9.68182	-0.256118		-6.60169	-11.6439	-1.793		-30.0993	-10.2937	-1.72125				11	-6.89458	0.814464		28.8465	-10.3827	0.387669		-21.6696	-6.13696	-0.754231		-34.0676	0.11905	1.69397
12	-11.1095	0.313735		47.2273	-7.94597	3.93262		-53.0669	-5.3634	-2.14044		-19.224	-5.20116	-1.26224		-124.078	11.275	-4.65557		-100.529	9.73407	-0.230763		-5.78289	-11.718	-1.64363		-29.2086	-10.4574	-1.67752				12	-6.84623	0.891003		28.0319	-10.5873	0.354337		-20.7994	-6.18629	-0.717354		-33.1654	0.0775028	1.67214
13	-11.0266	0.409697		46.3605	-8.1826	3.89776		-52.1624	-5.49997	-2.14561		-18.3013	-5.28146	-1.21043		-123.183	11.1674	-4.77218		-99.6256	9.77876	-0.207027		-4.96212	-11.7806	-1.49912		-28.3183	-10.6158	-1.6338				13	-6.79357	0.966003		27.2169	-10.7881	0.321487		-19.9294	-6.23391	-0.680128		-32.2632	0.0353113	1.64955
14	-10.9373	0.505817		45.4934	-8.41768	3.8621		-51.2577	-5.63495	-2.15063		-17.3793	-5.35845	-1.15886		-122.288	11.055	-4.88793		-98.7235	9.81583	-0.184916		-4.13944	-11.8322	-1.35916		-27.4283	-10.7687	-1.5902				14	-6.73656	1.03944		26.4017	-10.9849	0.289145		-19.0597	-6.2798	-0.642546		-31.3609	-0.00744809	1.62633
15	-10.8416	0.602003		44.626	-8.65112	3.82562		-50.3527	-5.76825	-2.15531		-16.4578	-5.43205	-1.10754		-121.392	10.9379	-5.00274		-97.8225	9.84533	-0.164467		-3.31493	-11.8733	-1.22343		-26.5387	-10.9162	-1.54669				15	-6.67521	1.11131		25.5861	-11.1776	0.25729		-18.1903	-6.32382	-0.604527		-30.4586	-0.0506971	1.60262
16	-10.7396	0.698178		43.7585	-8.88278	3.78833		-49.4474	-5.8999	-2.15973		-15.5369	-5.50213	-1.05658		-120.495	10.8161	-5.11675		-96.9225	9.86711	-0.145721		-2.48866	-11.9044	-1.09161		-25.6495	-11.0585	-1.50315				16	-6.6095	1.18138		24.7703	-11.3661	0.225951		-17.3212	-6.36609	-0.566211		-29.5563	-0.0943028	1.57852
17	-10.6314	0.794271		42.8906	-9.11259	3.75018		-48.542	-6.02982	-2.16378		-14.6167	-5.56865	-1.00594		-119.598	10.6896	-5.2297		-96.0236	9.88119	-0.128678		-1.66071	-11.9261	-0.963413		-24.7606	-11.1954	-1.45969				17	-6.53963	1.24977		23.954	-11.5502	0.195099		-16.4524	-6.40648	-0.527489		-28.654	-0.13824	1.55422
18	-10.5169	0.890246		42.0226	-9.34039	3.71118		-47.6363	-6.15805	-2.16749		-13.6972	-5.63148	-0.955723		-118.699	10.5586	-5.34172		-95.1258	9.88751	-0.113399		-0.831121	-11.9389	-0.838475		-23.872	-11.3271	-1.41632				18	-6.46564	1.31651		23.1374	-11.7298	0.16476		-15.5839	-6.44507	-0.488477		-27.7518	-0.182317	1.5298
19	-10.3962	0.986019		41.1543	-9.56616	3.6713		-46.7304	-6.28453	-2.17084		-12.7785	-5.69057	-0.905936		-117.8	10.4232	-5.45267		-94.2292	9.88603	-0.0998659		0	-11.9431	-0.716503		-22.9838	-11.4536	-1.37305				19	-6.38751	1.38159		22.3203	-11.9048	0.13491		-14.7156	-6.48178	-0.449114		-26.8497	-0.226457	1.50541
20	-10.2698	1.0815		40.2857	-9.78968	3.63059		-45.8245	-6.40921	-2.17372		-11.8604	-5.74579	-0.856621		-116.9	10.2834	-5.56262		-93.3336	9.87673	-0.0881341		0.832581	-11.9395	-0.597179		-22.0959	-11.575	-1.32977				20	-6.30518	1.44501		21.5028	-12.0751	0.10558		-13.8477	-6.51664	-0.409454		-25.9477	-0.270701	1.48119
21	-10.1376	1.17665		39.4169	-10.0109	3.58893		-44.9183	-6.53214	-2.17619		-10.9431	-5.79706	-0.807815		-115.999	10.1392	-5.67138		-92.4392	9.8595	-0.0782402		1.66659	-11.9284	-0.480182		-21.2084	-11.6911	-1.28671				21	-6.21876	1.50669		20.6848	-12.2404	0.0767499		-12.98	-6.54954	-0.369433		-25.0459	-0.314731	1.45726
22	-9.9995	1.27136		38.5478	-10.2298	3.54642		-44.0121	-6.65318	-2.17813		-10.0267	-5.84432	-0.759594		-115.098	9.99087	-5.77912		-91.5459	9.83436	-0.070177		2.50192	-11.9104	-0.365212		-20.3212	-11.8022	-1.24364				22	-6.12847	1.56658		19.8664	-12.4008	0.0484411		-12.1126	-6.58054	-0.329143		-24.1443	-0.358591	1.43375
23	-9.85583	1.36548		37.6785	-10.446	3.50301		-43.1058	-6.77241	-2.17955		-9.11098	-5.88746	-0.711945		-114.196	9.83832	-5.88568		-90.6539	9.80123	-0.0640036		3.3385	-11.8859	-0.251936		-19.4343	-11.9081	-1.20074				23	-6.03454	1.62492		19.0473	-12.556	0.0206312		-11.2455	-6.60961	-0.288541		-23.243	-0.402205	1.4108
24	-9.70695	1.45903		36.8089	-10.6597	3.45867		-42.1995	-6.88977	-2.18043		-8.19615	-5.92638	-0.664949		-113.293	9.68165	-5.99104		-89.763	9.76011	-0.0597194		4.17631	-11.8556	-0.140038		-18.5478	-12.0092	-1.15788				24	-5.93706	1.68173		18.2278	-12.7059	-0.00665209		-10.3787	-6.63668	-0.24762		-22.3419	-0.445434	1.38854
25	-9.55281	1.55195		35.939	-10.8706	3.4134		-41.2931	-7.00521	-2.18069		-7.28216	-5.96108	-0.618608		-112.39	9.52097	-6.0952		-88.8732	9.7109	-0.0573837		5.01521	-11.8199	-0.0291895		-17.6616	-12.1051	-1.11516				25	-5.83607	1.737		17.4076	-12.8504	-0.0334306		-9.5122	-6.66182	-0.206466		-21.4411	-0.488141	1.36709
26	-9.39362	1.64415		35.0689	-11.0787	3.3672		-40.3867	-7.11872	-2.18038		-6.36901	-5.9916	-0.572906		-111.486	9.35633	-6.19804		-87.9847	9.65358	-0.056991		5.85516	-11.7793	0.0809005		-16.7757	-12.1961	-1.07258				26	-5.73172	1.79069		16.5868	-12.9893	-0.0596852		-8.64597	-6.68493	-0.165003		-20.5407	-0.530309	1.34661
27	-9.22958	1.73561		34.1985	-11.2838	3.32009		-39.4804	-7.23029	-2.17939		-5.4567	-6.01798	-0.527821		-110.581	9.1878	-6.2996		-87.0975	9.58817	-0.0585615		6.69611	-11.7344	0.190575		-15.8901	-12.2823	-1.03006				27	-5.62403	1.8428		15.7654	-13.1226	-0.0854223		-7.78003	-6.70602	-0.123296		-19.6405	-0.5718	1.3272
28	-9.06081	1.82619		33.3278	-11.4857	3.27205		-38.5741	-7.33986	-2.17769		-4.54523	-6.04019	-0.483401		-109.676	9.01547	-6.39984		-86.2114	9.51451	-0.0621758		7.53794	-11.6855	0.300116		-15.0049	-12.3635	-0.987702				28	-5.51319	1.89324		14.9433	-13.2502	-0.110642		-6.9144	-6.72506	-0.0813116		-18.7409	-0.612539	1.30901
29	-8.88729	1.91571		32.4568	-11.6846	3.22297		-37.6679	-7.44744	-2.17529		-3.63457	-6.05826	-0.439619		-108.77	8.83939	-6.4987		-85.3267	9.43264	-0.0677924		8.38065	-11.6332	0.409759		-14.1199	-12.4399	-0.945533				29	-5.39922	1.94193		14.1205	-13.3718	-0.135341		-6.04908	-6.74207	-0.039126		-17.8417	-0.652388	1.29215
30	-8.70935	2.0042		31.5855	-11.8801	3.17293		-36.7617	-7.55299	-2.17214		-2.72469	-6.0723	-0.39643		-107.863	8.65965	-6.59615		-84.4432	9.34246	-0.0754973		9.22419	-11.5775	0.519409		-13.2353	-12.5115	-0.903446				30	-5.28231	1.98896		13.297	-13.4873	-0.159509		-5.18402	-6.75698	0.00334136		-16.9429	-0.691267	1.27678
31	-8.52721	2.0915		30.714	-12.0722	3.12194		-35.8558	-7.65648	-2.1682		-1.81566	-6.08224	-0.353884		-106.956	8.47631	-6.6922		-83.5609	9.24397	-0.0852884		10.0686	-11.5184	0.628922		-12.3509	-12.5783	-0.861527				31	-5.16258	2.03427		12.4727	-13.5966	-0.183153		-4.31925	-6.76979	0.046051		-16.0447	-0.729104	1.26301
32	-8.34086	2.1775		29.8421	-12.2609	3.06996		-34.9499	-7.7579	-2.16348		-0.907467	-6.08815	-0.311966		-106.049	8.28945	-6.7868		-82.68	9.13714	-0.0971726		10.9137	-11.456	0.738199		-11.4669	-12.6404	-0.819781				32	-5.04015	2.07783		11.6477	-13.6997	-0.206272		-3.45481	-6.78047	0.0889628		-15.1469	-0.765816	1.25099
33	-8.15062	2.26214		28.97	-12.4459	3.0169		-34.0442	-7.8572	-2.15787		0	-6.09003	-0.270635		-105.14	8.09914	-6.87987		-81.8004	9.02189	-0.111211		11.7598	-11.3902	0.847079		-10.5831	-12.6978	-0.778119				33	-4.91507	2.11963		10.8219	-13.7963	-0.22886		-2.59065	-6.78906	0.132059		-14.2498	-0.80121	1.24083
34	-7.9566	2.34531		28.0975	-12.6271	2.9629		-33.1387	-7.95441	-2.15144		0.906595	-6.08795	-0.229938		-104.232	7.90544	-6.97141		-80.922	8.89828	-0.127387		12.6066	-11.3212	0.955463		-9.69966	-12.7505	-0.736699				34	-4.78749	2.15962		9.99518	-13.8863	-0.250917		-1.72681	-6.79545	0.175388		-13.3532	-0.835325	1.23269
35	-7.75877	2.42679		27.2248	-12.8046	2.90786		-32.2335	-8.04943	-2.14405		1.81244	-6.08191	-0.18983		-103.322	7.70845	-7.06136		-80.045	8.76652	-0.145643		13.4542	-11.2489	1.06322		-8.81651	-12.7986	-0.695452				35	-4.65757	2.19772		9.16764	-13.9696	-0.272437		-0.863235	-6.79967	0.218925		-12.4573	-0.867969	1.22667
36	-7.55748	2.50659		26.3517	-12.978	2.85177		-31.3285	-8.14225	-2.13571		2.71751	-6.07191	-0.150355		-102.413	7.50822	-7.14972		-79.1692	8.62688	-0.165913		14.3027	-11.1734	1.17023		-7.93362	-12.8421	-0.65431				36	-4.52537	2.23385		8.33917	-14.0461	-0.293427		0	-6.80168	0.262667		-11.5621	-0.899119	1.22293
37	-7.3529	2.58463		25.4784	-13.1474	2.79469		-30.4237	-8.23291	-2.12645		3.62175	-6.05801	-0.11147		-101.503	7.30483	-7.23642		-78.2945	8.47955	-0.188141		15.1519	-11.0946	1.27637		-7.05103	-12.8811	-0.613377				37	-4.391	2.26802		7.50982	-14.1156	-0.313881		0.862946	-6.80149	0.306576		-10.6676	-0.928645	1.22158
38	-7.1451	2.66073		24.6047	-13.3126	2.73649		-29.5193	-8.32129	-2.11611		4.52527	-6.04023	-0.0731584		-100.592	7.09835	-7.32152		-77.4211	8.32477	-0.212249		16.0019	-11.0128	1.38147		-6.16873	-12.9155	-0.572694				38	-4.25456	2.30022		6.67956	-14.178	-0.333791		1.72558	-6.79904	0.350678		-9.77379	-0.956461	1.22277
39	-6.9344	2.73484		23.7307	-13.4735	2.6773		-28.6151	-8.40744	-2.10477		5.42801	-6.01858	-0.0354671		-99.6809	6.88885	-7.40484		-76.5487	8.16278	-0.238188		16.8527	-10.9278	1.48544		-5.28667	-12.9455	-0.53215				39	-4.11621	2.33039		5.84828	-14.2332	-0.353162		2.58794	-6.79436	0.394923		-8.88078	-0.982497	1.22662
40	-6.72087	2.80689		22.8564	-13.6301	2.61701		-27.7114	-8.49128	-2.09237		6.33	-5.99307	0.00165945		-98.7694	6.6764	-7.48649		-75.6775	7.99381	-0.265896		17.7043	-10.8396	1.58817		-4.40489	-12.971	-0.491848				40	-3.97608	2.35847		5.01606	-14.2811	-0.371986		3.44997	-6.78739	0.43932		-7.98858	-1.00649	1.23324
41	-6.50468	2.87666		21.9817	-13.7821	2.5556		-26.8079	-8.57285	-2.07887		7.23122	-5.96381	0.0382166		-97.8574	6.4611	-7.56629		-74.8072	7.81808	-0.295305		18.5566	-10.7485	1.68948		-3.52342	-12.9921	-0.451756				41	-3.83426	2.38445		4.18278	-14.3214	-0.390273		4.31167	-6.77813	0.483863		-7.09724	-1.02855	1.2428
42	-6.28597	2.94413		21.1068	-13.9295	2.49313		-25.9049	-8.65204	-2.06417		8.13168	-5.93074	0.074169		-96.9451	6.24298	-7.64424		-73.938	7.63581	-0.326363		19.4097	-10.6542	1.7893		-2.64216	-13.0089	-0.411833				42	-3.69085	2.40826		3.34845	-14.3542	-0.408012		5.17312	-6.76659	0.528529		-6.20676	-1.04848	1.25541
43	-6.0649	3.00927		20.2314	-14.0723	2.42952		-25.0023	-8.72889	-2.04835		9.03141	-5.89392	0.109572		-96.0324	6.02213	-7.72046		-73.0698	7.44727	-0.358984		20.2636	-10.557	1.88748		-1.76122	-13.0213	-0.372166				43	-3.54599	2.42984		2.513	-14.3792	-0.425208		6.03423	-6.75269	0.573354		-5.3172	-1.06625	1.27121
44	-5.84168	3.07182		19.3558	-14.2102	2.36483		-24.1002	-8.80336	-2.03132		9.9304	-5.85335	0.144397		-95.1193	5.79865	-7.79475		-72.2025	7.25264	-0.393142		21.1181	-10.4568	1.98387		-0.880487	-13.0295	-0.332659				44	-3.39985	2.4492		1.67648	-14.3963	-0.441853		6.89502	-6.73643	0.618281		-4.42853	-1.08174	1.29031
45	-5.61651	3.13185		18.4799	-14.3431	2.29902		-23.1985	-8.8754	-2.01306		10.8287	-5.80906	0.178636		-94.2059	5.57256	-7.86712		-71.3362	7.05217	-0.428743		21.9735	-10.3536	2.07839		0	-13.0334	-0.293393				45	-3.25257	2.46639		0.838846	-14.4055	-0.457939		7.75555	-6.71781	0.663339		-3.54085	-1.09481	1.31273
46	-5.3895	3.18922		17.6035	-14.471	2.23205		-22.2973	-8.94503	-1.99355		11.7262	-5.76112	0.212332		-93.2922	5.34397	-7.93751		-70.4706	6.84611	-0.465751		22.8295	-10.2475	2.17089		0.880152	-13.0331	-0.25441				46	-3.10427	2.48141		0	-14.4065	-0.47348		8.61573	-6.69677	0.708521		-2.65416	-1.10546	1.33857
47	-5.16085	3.24368		16.7268	-14.5937	2.16393		-21.3966	-9.0122	-1.97275		12.623	-5.70948	0.245458		-92.3781	5.11293	-8.00604		-69.6059	6.63467	-0.504078		23.6863	-10.1385	2.26132		1.76013	-13.0286	-0.215669				47	-2.95515	2.49435		-0.839966	-14.3992	-0.488455		9.47561	-6.67334	0.753773		-1.76843	-1.1135	1.36788
48	-4.9307	3.2953		15.8498	-14.7112	2.09466		-20.4965	-9.07684	-1.95058		13.5191	-5.65426	0.278044		-91.4637	4.87953	-8.07245		-68.7421	6.41811	-0.543668		24.5438	-10.0267	2.34968		2.63986	-13.0199	-0.177215				48	-2.80536	2.50526		-1.68119	-14.3835	-0.502883		10.3351	-6.64748	0.799131		-0.883695	-1.11892	1.40074
49	-4.69915	3.34396		14.9725	-14.8232	2.02427		-19.5969	-9.13902	-1.92708		14.4145	-5.59539	0.310072		-90.5491	4.64382	-8.13681		-67.8789	6.19658	-0.584473		25.402	-9.91219	2.43602		3.51936	-13.0071	-0.138966				49	-2.65503	2.51418		-2.52368	-14.3594	-0.516753		11.1944	-6.61918	0.844532		0	-1.12158	1.43719
50	-4.46639	3.3895		14.0948	-14.9298	1.95267		-18.698	-9.19861	-1.90212		15.3091	-5.53295	0.341564		-89.6341	4.40591	-8.19911		-67.0165	5.97039	-0.626424		26.261	-9.79496	2.52028		4.39854	-12.9903	-0.10099				50	-2.50433	2.52114		-3.36738	-14.3265	-0.530055		12.0533	-6.58841	0.890026		0.88261	-1.12149	1.47732
51	-4.23265	3.43189		13.2167	-15.0308	1.87987		-17.7996	-9.25566	-1.8758		16.2031	-5.46695	0.372502		-88.7189	4.16584	-8.25929		-66.1548	5.73976	-0.669443		27.1206	-9.67506	2.60252		5.27757	-12.9694	-0.0632128				51	-2.35346	2.52614		-4.2125	-14.2849	-0.542811		12.9119	-6.5551	0.935635		1.7642	-1.1185	1.52118
52	-3.99802	3.47112		12.3382	-15.1261	1.80587		-16.9019	-9.31014	-1.84803		17.0964	-5.39744	0.402901		-87.8035	3.9237	-8.31735		-65.2937	5.50489	-0.713487		27.9809	-9.55261	2.68275		6.15636	-12.9445	-0.0258221				52	-2.20258	2.52921		-5.0588	-14.2344	-0.554985		13.7702	-6.51933	0.981246		2.64471	-1.11244	1.56882
53	-3.76267	3.50698		11.4594	-15.2155	1.73072		-16.0048	-9.36198	-1.81871		17.9889	-5.32441	0.432776		-86.8878	3.67954	-8.37322		-64.4332	5.26603	-0.758492		28.8419	-9.42762	2.76094		7.03488	-12.9157	0.0113736				53	-2.0518	2.53045		-5.90654	-14.1748	-0.566606		14.6282	-6.48102	1.02691		3.5241	-1.10341	1.62033
54	-3.52684	3.53934		10.5802	-15.2991	1.65431		-15.1085	-9.41119	-1.7879		18.8808	-5.24789	0.462103		-85.972	3.43345	-8.42684		-63.5733	5.02341	-0.804379		29.7035	-9.30018	2.83711		7.91319	-12.883	0.0482566				54	-1.9013	2.52984		-6.75569	-14.1061	-0.577658		15.4859	-6.44015	1.07263		4.40236	-1.09116	1.67576
55	-3.29049	3.56831		9.70066	-15.3766	1.57671		-14.2128	-9.4577	-1.75553		19.7721	-5.16792	0.490907		-85.0559	3.18551	-8.47821		-62.714	4.77725	-0.851103		30.5659	-9.17032	2.91127		8.79129	-12.8463	0.0848766				55	-1.75118	2.52744		-7.60616	-14.028	-0.588133		16.3432	-6.3967	1.11839		5.27947	-1.07562	1.73517
56	-3.05374	3.59382		8.82074	-15.4479	1.49787		-13.3179	-9.50156	-1.72156		20.6626	-5.08456	0.519222		-84.1397	2.93577	-8.52727		-61.8551	4.52779	-0.898601		31.4289	-9.03812	2.98344		9.66923	-12.8058	0.12113				56	-1.60165	2.52328		-8.45817	-13.9406	-0.598049		17.2003	-6.3507	1.16415		6.15542	-1.05679	1.79864
57	-2.81693	3.61559		7.9404	-15.513	1.41772		-12.4238	-9.54271	-1.68604		21.5525	-4.99776	0.547009		-83.2233	2.68432	-8.574		-60.9967	4.27526	-0.946805		32.2925	-8.90366	3.05358		10.5469	-12.7615	0.157114				57	-1.45285	2.51736		-9.31158	-13.8435	-0.607386		18.0569	-6.30207	1.20992		7.03024	-1.03447	1.86621
58	-2.58006	3.6338		7.0597	-15.5718	1.33638		-11.5305	-9.58107	-1.64875		22.4417	-4.90758	0.574274		-82.3068	2.43122	-8.61842		-60.1387	4.0199	-0.995639		33.1568	-8.76696	3.12176		11.4243	-12.7134	0.192786				58	-1.30493	2.50969		-10.1665	-13.7368	-0.616145		18.9133	-6.25084	1.25568		7.90383	-1.00872	1.93798
59	-2.34322	3.64853		6.17861	-15.624	1.25375		-10.6379	-9.6167	-1.60986		23.3303	-4.81403	0.601029		-81.3901	2.17655	-8.66045		-59.2811	3.76191	-1.04507		34.0218	-8.62808	3.18795		12.3016	-12.6616	0.228176				59	-1.15796	2.50032		-11.0229	-13.6204	-0.624335		19.7694	-6.19692	1.3015		8.77619	-0.979279	2.01397
60	-2.10665	3.65978		5.29714	-15.6696	1.16989		-9.74621	-9.6495	-1.56922		24.2182	-4.71719	0.627282		-80.4733	1.92038	-8.69997		-58.4239	3.5015	-1.09503		34.8874	-8.4871	3.25217		13.1786	-12.6061	0.26318				60	-1.01204	2.48926		-11.8807	-13.4945	-0.631949		20.6251	-6.14039	1.34724		9.64732	-0.946209	2.09427
61	-1.87056	3.66744		4.41524	-15.7086	1.08473		-8.8554	-9.67952	-1.52683		25.1055	-4.61705	0.653057		-79.5564	1.66277	-8.7371		-57.567	3.23898	-1.14543		35.7536	-8.34406	3.31444		14.0555	-12.5469	0.297916				61	-0.86722	2.47655		-12.74	-13.3593	-0.639019		21.4805	-6.08114	1.39299		10.5172	-0.909394	2.17879
62	-1.63488	3.67172		3.53299	-15.7407	0.998256		-7.96544	-9.70668	-1.48266		25.9921	-4.51361	0.678291		-78.6395	1.40381	-8.77172		-56.7103	2.97452	-1.19624		36.6204	-8.19904	3.37472		14.9322	-12.484	0.332289				62	-0.723558	2.46226		-13.6007	-13.215	-0.645535		22.3356	-6.01916	1.43875		11.3861	-0.868737	2.26677
63	-1.39976	3.67268		2.65031	-15.7662	0.910518		-7.07642	-9.73096	-1.43667		26.8781	-4.40692	0.703053		-77.7224	1.14359	-8.80381		-55.8539	2.70838	-1.24737		37.4879	-8.05209	3.43304		15.8086	-12.4177	0.366375				63	-0.58119	2.44634		-14.4628	-13.0619	-0.651504		23.1903	-5.95449	1.48443		12.2541	-0.824464	2.35736
64	-1.16543	3.67031		1.76725	-15.785	0.821594		-6.18829	-9.75238	-1.3889		27.7635	-4.29702	0.727347		-76.8054	0.882132	-8.83334		-54.9977	2.44079	-1.29877		38.3559	-7.90327	3.48942		16.6849	-12.3476	0.400012				64	-0.440109	2.4289		-15.3261	-12.9001	-0.656941		24.0448	-5.88705	1.53009		13.1214	-0.776368	2.44967
65	-0.932102	3.6646		0.883838	-15.7972	0.731509		-5.30118	-9.77084	-1.33917		28.6483	-4.18391	0.751123		-75.8883	0.619534	-8.86028		-54.1417	2.17194	-1.35038		39.2246	-7.75263	3.54388		17.561	-12.2742	0.433385				65	-0.300372	2.40998		-16.1908	-12.7299	-0.661855		24.8989	-5.8169	1.57564		13.9882	-0.724615	2.54282
66	-0.699716	3.65566		0	-15.803	0.640384		-4.41502	-9.78638	-1.28758		29.5324	-4.06762	0.774444		-74.9711	0.355881	-8.88457		-53.2858	1.90209	-1.40214		40.0939	-7.60022	3.59639		18.4369	-12.1972	0.466408				66	-0.162049	2.38963		-17.0567	-12.5514	-0.666239		25.7526	-5.74391	1.62119		14.8546	-0.669244	2.63595
67	-0.468339	3.64367		-0.884159	-15.8024	0.548165		-3.52991	-9.79892	-1.23399		30.4159	-3.94819	0.797276		-74.054	0.0912367	-8.90621		-52.43	1.63146	-1.454		40.9637	-7.44613	3.64697		19.3126	-12.1168	0.499005				67	-0.0251426	2.36785		-17.9239	-12.365	-0.670123		26.6061	-5.66818	1.66661		15.721	-0.610234	2.72818
68	-0.238017	3.62865		-1.76873	-15.7956	0.454985		-2.6458	-9.80846	-1.17846		31.2989	-3.82564	0.819652		-73.1369	-0.174345	-8.92513		-51.5743	1.36031	-1.50585		41.8341	-7.2904	3.69564		20.1882	-12.0329	0.531295				68	0.110218	2.34471		-18.7922	-12.1707	-0.673494		27.4592	-5.58958	1.71202		16.5874	-0.547569	2.81861
69	-0.00897737	3.61055		-2.65357	-15.7826	0.360842		-1.76278	-9.81501	-1.12094		32.1812	-3.69996	0.841534		-72.2198	-0.440757	-8.94129		-50.7186	1.08885	-1.55768		42.7051	-7.13309	3.7424		21.0636	-11.9458	0.563182				69	0.243928	2.32019		-19.6617	-11.9688	-0.67637		28.3119	-5.50826	1.75729		17.454	-0.481346	2.9064
70	0.219049	3.58963		-3.53885	-15.7635	0.265829		-0.880821	-9.81847	-1.06134		33.0629	-3.57122	0.86297		-71.3027	-0.707977	-8.95472		-49.8629	0.817307	-1.6094		43.5767	-6.97426	3.78724		21.9388	-11.8552	0.594721				70	0.376013	2.29439		-20.5323	-11.7596	-0.678761		29.1645	-5.42429	1.8024		18.3211	-0.411488	2.99063
71	0.446043	3.56596		-4.42443	-15.7384	0.169977		0	-9.81887	-0.999659		33.9441	-3.43945	0.883941		-70.3857	-0.975879	-8.96538		-49.0071	0.545875	-1.66096		44.4488	-6.81395	3.8302		22.8138	-11.7614	0.625785				71	0.506365	2.26736		-21.404	-11.5431	-0.680672		30.0168	-5.3377	1.84737		19.1888	-0.338034	3.07045
72	0.671998	3.53966		-5.31034	-15.7075	0.073331		0.879717	-9.8162	-0.935902		34.8246	-3.30463	0.904443		-69.4688	-1.24442	-8.97319		-48.1512	0.274898	-1.71227		45.3215	-6.65227	3.87125		23.6887	-11.6643	0.656532				72	0.634978	2.23914		-22.2767	-11.3197	-0.682099		30.869	-5.24864	1.89211		20.0573	-0.261146	3.14499
73	0.896892	3.51068		-6.19663	-15.6708	-0.024062		1.75827	-9.81039	-0.870054		35.7046	-3.16685	0.924512		-68.552	-1.51353	-8.97809		-47.2952	0.00446406	-1.76331		46.1947	-6.48921	3.91044		24.5635	-11.5639	0.68685				73	0.761809	2.20979		-23.1504	-11.0896	-0.683073		31.7209	-5.15716	1.9366		20.9267	-0.18077	3.21367
74	1.12061	3.47914		-7.08323	-15.6284	-0.122094		2.63565	-9.80143	-0.801985		36.584	-3.02605	0.944132		-67.6353	-1.78312	-8.98007		-46.4391	-0.26512	-1.814		47.0685	-6.3249	3.94772		25.438	-11.4604	0.716792				74	0.886765	2.17929		-24.0252	-10.853	-0.683579		32.5728	-5.06334	1.98082		21.7971	-0.0970213	3.27654
75	1.34332	3.44515		-7.97015	-15.5803	-0.220766		3.51188	-9.78936	-0.731875		37.4628	-2.88233	0.963311		-66.7187	-2.05313	-8.97915		-45.5828	-0.533637	-1.86427		47.9428	-6.15934	3.98315		26.3125	-11.3538	0.746279				75	1.00979	2.14766		-24.9009	-10.61	-0.683648		33.4245	-4.96727	2.02472		22.6683	-0.00995582	3.33366
76	1.565	3.40883		-8.85736	-15.5268	-0.320018		4.38699	-9.77419	-0.659793		38.3411	-2.73569	0.982046		-65.8022	-2.32348	-8.97525		-44.7262	-0.800824	-1.91406		48.8176	-5.99262	4.0167		27.1867	-11.244	0.775414				76	1.13083	2.11498		-25.7775	-10.3609	-0.683267		34.2762	-4.869	2.0683		23.5405	0.0801973	3.38516
77	1.78569	3.37022		-9.74491	-15.4679	-0.419849		5.26104	-9.75595	-0.585843		39.2188	-2.58617	1.00036		-64.8859	-2.59411	-8.96831		-43.8693	-1.0665	-1.9633		49.6929	-5.82479	4.04841		28.0609	-11.1311	0.804076				77	1.24981	2.08132		-26.6549	-10.1059	-0.682448		35.1279	-4.76864	2.11151		24.4135	0.173447	3.43112
78	2.00534	3.3294		-10.6328	-15.4036	-0.520054		6.13405	-9.73467	-0.510076		40.096	-2.43374	1.01822		-63.9698	-2.86493	-8.95838		-43.0122	-1.33043	-2.01196		50.5688	-5.65592	4.07826		28.9349	-11.0153	0.832315				78	1.36674	2.04672		-27.5332	-9.84521	-0.6812		35.9796	-4.6663	2.15427		25.2874	0.269619	3.47164
79	2.22388	3.28635		-11.5209	-15.3342	-0.620782		7.00608	-9.71039	-0.432675		40.9726	-2.27849	1.03567		-63.0538	-3.13589	-8.94529		-42.1547	-1.59236	-2.05994		51.4451	-5.48605	4.10627		29.8087	-10.8964	0.860137				79	1.4816	2.01125		-28.4124	-9.57908	-0.679543		36.8314	-4.56199	2.19663		26.1622	0.368542	3.50683
80	2.44135	3.24118		-12.4093	-15.2596	-0.721795		7.87719	-9.68317	-0.353801		41.8487	-2.12042	1.05267		-62.1381	-3.40689	-8.92915		-41.2968	-1.85207	-2.1072		52.322	-5.31527	4.13242		30.6825	-10.7744	0.887476				80	1.59424	1.97493		-29.2923	-9.30765	-0.677467		37.6832	-4.45587	2.23847		27.0377	0.470228	3.53677
81	2.65782	3.19404		-13.2981	-15.18	-0.823151		8.74741	-9.65299	-0.273454		42.7243	-1.95954	1.06928		-61.2226	-3.67791	-8.9099		-40.4386	-2.10931	-2.15365		53.1993	-5.1436	4.15676		31.556	-10.6497	0.914427				81	1.70472	1.93781		-30.1729	-9.03119	-0.674988		38.5352	-4.34796	2.27984		27.9142	0.574445	3.56159
82	2.87322	3.145		-14.1871	-15.0955	-0.924791		9.61676	-9.61992	-0.191744		43.5994	-1.7959	1.08546		-60.3073	-3.9488	-8.88735		-39.5798	-2.36389	-2.19928		54.0772	-4.9711	4.17929		32.4295	-10.522	0.940888				82	1.81296	1.89994		-31.0542	-8.74986	-0.672109		39.3872	-4.23833	2.32069		28.7914	0.681077	3.58136
83	3.08758	3.09412		-15.0763	-15.006	-1.02659		10.4853	-9.58395	-0.108797		44.4739	-1.62949	1.10123		-59.3923	-4.21955	-8.86168		-38.7206	-2.61557	-2.244		54.9555	-4.79785	4.2		33.3029	-10.3914	0.966903				83	1.9189	1.86135		-31.9362	-8.46392	-0.668842		40.2396	-4.12715	2.36092		29.6694	0.790198	3.59617
84	3.3009	3.04145		-15.9658	-14.9119	-1.12858		11.3531	-9.54521	-0.0248052		45.3478	-1.46042	1.11663		-58.4775	-4.49004	-8.83277		-37.8608	-2.86409	-2.28771		55.8342	-4.62393	4.21888		34.1761	-10.2581	0.992463				84	2.02252	1.8221		-32.8188	-8.17356	-0.665195		41.0921	-4.01441	2.40057		30.5481	0.901452	3.60614
85	3.51313	2.98707		-16.8557	-14.8131	-1.23073		12.2201	-9.50361	0.0602356		46.2214	-1.28863	1.13158		-57.563	-4.76028	-8.8005		-37.0005	-3.10924	-2.33041		56.7135	-4.44936	4.23597		35.0492	-10.1219	1.01753				85	2.12379	1.78219		-33.7021	-7.87899	-0.661176		41.9449	-3.90023	2.43957		31.4277	1.01491	3.61137
86	3.7242	2.93101		-17.7457	-14.7098	-1.33287		13.0865	-9.45924	0.146186		47.0943	-1.11416	1.14614		-56.6488	-5.03008	-8.76498		-36.1395	-3.35079	-2.372		57.5932	-4.27421	4.25125		35.9222	-9.983	1.04212				86	2.22266	1.74164		-34.5859	-7.58044	-0.656794		42.798	-3.78474	2.47785		32.308	1.13041	3.61194
87	3.93417	2.87337		-18.636	-14.602	-1.43502		13.9522	-9.41209	0.232979		47.9668	-0.937056	1.16034		-55.7349	-5.29943	-8.72614		-35.278	-3.58851	-2.41241		58.4733	-4.09856	4.26476		36.7951	-9.84141	1.06625				87	2.31918	1.70048		-35.4702	-7.2781	-0.65205		43.6514	-3.66793	2.51549		33.189	1.24776	3.60795
88	4.14304	2.8142		-19.5265	-14.4898	-1.53711		14.8173	-9.36229	0.320414		48.8388	-0.75732	1.17411		-54.8214	-5.56815	-8.68412		-34.4158	-3.82217	-2.45162		59.3539	-3.92241	4.27649		37.6679	-9.69715	1.08993				88	2.41331	1.65874		-36.355	-6.97218	-0.646956		44.5052	-3.54994	2.55233		34.0707	1.36692	3.59952
89	4.35081	2.75362		-20.4173	-14.3734	-1.63912		15.6819	-9.3098	0.408403		49.7103	-0.575002	1.18751		-53.9083	-5.83619	-8.63884		-33.5528	-4.05155	-2.48954		60.235	-3.74588	4.28643		38.5406	-9.55018	1.11302				89	2.50502	1.61639		-37.2403	-6.6629	-0.641516		45.3594	-3.43081	2.58845		34.9532	1.48772	3.58673
90	4.55748	2.6917		-21.3084	-14.2528	-1.74098		16.5459	-9.25461	0.496948		50.5813	-0.390117	1.20051		-52.9955	-6.10336	-8.59042		-32.6891	-4.27639	-2.5261		61.1164	-3.56902	4.29461		39.4131	-9.40069	1.13566				90	2.59431	1.5734		-38.126	-6.35049	-0.635746		46.2141	-3.31067	2.62373		35.8363	1.61017	3.56967
91	4.76303	2.62847		-22.1995	-14.1281	-1.84262		17.4095	-9.19683	0.585837		51.4519	-0.202695	1.21315		-52.0832	-6.36962	-8.53892		-31.8247	-4.49648	-2.56124		61.9983	-3.39185	4.30103		40.2856	-9.2486	1.15779				91	2.68118	1.52977		-39.0122	-6.03514	-0.629649		47.0691	-3.18955	2.65818		36.72	1.73403	3.54845
92	4.96744	2.56404		-23.091	-13.9994	-1.94404		18.2727	-9.13648	0.674966		52.3219	-0.0127562	1.22543		-51.1713	-6.63481	-8.48434		-30.9593	-4.71159	-2.59492		62.8806	-3.21447	4.30569		41.158	-9.09399	1.17942				92	2.72134	1.78534		-39.8986	-5.71705	-0.623231		47.9248	-3.0676	2.69173		37.6045	1.85926	3.52318
93	4.1399	2.67224		-23.9827	-13.8669	-2.04516		19.1354	-9.07354	0.764301		53.1916	0.179666	1.23732		-50.26	-6.89882	-8.42667		-30.0932	-4.9215	-2.62706		63.7633	-3.03691	4.30863		42.0304	-8.93688	1.20052				93	2.80443	1.7383		-40.7854	-5.39646	-0.616505		48.7809	-2.94483	2.7244		38.4895	1.98568	3.49394
94	4.32059	2.59453		-24.8746	-13.7306	-2.14587		19.9978	-9.00811	0.853645		54.0607	0.374572	1.24885		-49.3491	-7.16153	-8.3661		-29.2262	-5.12595	-2.6576		64.6464	-2.85927	4.30979		42.9026	-8.77734	1.2211				94	2.88528	1.69027		-41.6725	-5.07356	-0.609463		49.6376	-2.82133	2.75616		39.3753	2.11324	3.46083
95	4.49958	2.51566		-25.7666	-13.5905	-2.24621		20.8599	-8.94019	0.94294		54.9294	0.571908	1.26		-48.4388	-7.42284	-8.30256		-28.3582	-5.32475	-2.68649		65.5299	-2.68154	4.30926		43.7747	-8.61541	1.24115				95	2.96386	1.64133		-42.5599	-4.7486	-0.602136		50.495	-2.69725	2.78688		40.2616	2.24177	3.42396
96	4.67687	2.43571		-26.6589	-13.4469	-2.34605		21.7217	-8.86975	1.03215		55.7976	0.77166	1.27081		-47.529	-7.68265	-8.2361		-27.4892	-5.5176	-2.71364		66.4138	-2.50385	4.30697		44.6467	-8.45104	1.26063				96	3.04029	1.59148		-43.4474	-4.42172	-0.59451		51.353	-2.57261	2.81663		41.1485	2.37121	3.38341
97	4.85245	2.35474		-27.5513	-13.2997	-2.44539		22.5834	-8.79695	1.121		56.6654	0.973791	1.28127		-46.6199	-7.94081	-8.16685		-26.6193	-5.70437	-2.739		67.298	-2.32622	4.30298		45.5188	-8.28434	1.27961				97	3.11459	1.54072		-44.3352	-4.0932	-0.586618		52.2116	-2.4475	2.84533		42.0359	2.50147	3.33928
98	5.02638	2.27278		-28.444	-13.1492	-2.54421		23.4448	-8.72173	1.20954		57.5328	1.17831	1.29137		-45.7113	-8.19725	-8.0948		-25.7483	-5.88474	-2.76252		68.1827	-2.14874	4.29725		46.3906	-8.11536	1.29801				98	3.18674	1.48912		-45.2231	-3.76322	-0.578438		53.071	-2.32198	2.87298		42.924	2.63236	3.29169
99	5.19854	2.18982		-29.3368	-12.9953	-2.64231		24.3061	-8.64414	1.29757		58.3997	1.38512	1.30115		-44.8034	-8.45181	-8.01989		-24.8762	-6.05856	-2.78414		69.0677	-1.97143	4.28984		47.2625	-7.9441	1.31588				99	3.25672	1.43672		-46.1111	-3.43201	-0.570002		53.9311	-2.1962	2.89949		43.8126	2.76377	3.24073
100	5.36896	2.10589		-30.2298	-12.8382	-2.73983		25.1673	-8.56421	1.38504		59.2662	1.59427	1.31057		-43.8963	-8.70438	-7.9423		-24.0031	-6.2255	-2.80376		69.9531	-1.79435	4.28072		48.1343	-7.77064	1.33321				100	3.32458	1.38356		-46.9992	-3.09975	-0.561301		54.792	-2.07019	2.92488		44.7017	2.89571	3.18646
101	5.5377	2.02102		-31.1229	-12.6779	-2.83658		26.0284	-8.482	1.47177		60.1323	1.80572	1.31965		-42.9897	-8.95489	-7.86203		-23.1287	-6.38543	-2.82137		70.8388	-1.61759	4.26994		49.006	-7.59499	1.34999				101	3.39033	1.32966		-47.8873	-2.76668	-0.552348		55.6538	-1.94404	2.94908		45.5914	3.0279	3.12904
102	5.70472	1.93518		-32.0162	-12.5146	-2.93254		26.8896	-8.39752	1.55771		60.9979	2.01942	1.32841		-42.084	-9.20316	-7.77913		-22.2532	-6.53805	-2.83686		71.7249	-1.44119	4.25744		49.8776	-7.41714	1.36614				102	3.45391	1.27498		-48.7755	-2.43301	-0.543162		56.5164	-1.81784	2.97208		46.4816	3.16034	3.06852
103	5.87003	1.8484		-32.9097	-12.3484	-3.02772		27.7508	-8.31077	1.64281		61.8632	2.23536	1.33682		-41.1789	-9.44913	-7.69366		-21.3765	-6.68333	-2.85024		72.6113	-1.26522	4.24326		50.7492	-7.23716	1.38171				103	3.51532	1.21962		-49.6636	-2.09894	-0.533734		57.3799	-1.69164	2.99387		47.3722	3.29285	3.00501
104	6.03368	1.76071		-33.8033	-12.1794	-3.122		28.612	-8.22185	1.72682		62.7281	2.4535	1.34493		-40.2747	-9.69267	-7.60561		-20.4986	-6.82131	-2.86146		73.498	-1.08973	4.22741		51.6209	-7.0551	1.39672				104	3.57462	1.16358		-50.5517	-1.76468	-0.52408		58.2443	-1.56557	3.01434		48.2633	3.42539	2.93864
105	6.19561	1.67203		-34.6971	-12.0076	-3.21535		29.4734	-8.13074	1.80975		63.5925	2.67382	1.35271		-39.3713	-9.93365	-7.51506		-19.6195	-6.9521	-2.87051		74.3851	-0.914785	4.2099		52.4924	-6.871	1.41113				105	3.63186	1.10687		-51.4397	-1.43045	-0.514202		59.1097	-1.43968	3.03353		49.1549	3.55778	2.86946
106	6.35586	1.58242		-35.5909	-11.8331	-3.3077		30.3349	-8.03745	1.89148		64.4566	2.89632	1.36018		-38.4687	-10.172	-7.42204		-18.7392	-7.07581	-2.87738		75.2725	-0.740411	4.19076		53.3638	-6.68493	1.42496				106	3.68708	1.04951		-52.3275	-1.09644	-0.504111		59.9761	-1.31407	3.05136		50.047	3.68992	2.79759
107	6.51448	1.492		-36.4849	-11.6561	-3.39905		31.1967	-7.94213	1.97182		65.3202	3.12093	1.36732		-37.567	-10.4075	-7.32663		-17.8578	-7.19259	-2.88209		76.1602	-0.566744	4.16993		54.2353	-6.49684	1.4382				107	3.74029	0.991458		-53.2152	-0.762914	-0.493823		60.8435	-1.1888	3.06784		50.9394	3.82175	2.72314
108	6.67147	1.40073		-37.3791	-11.4766	-3.48924		32.0586	-7.84465	2.05076		66.1835	3.34769	1.37416		-36.6662	-10.6402	-7.22875		-16.9752	-7.30254	-2.88462		77.0482	-0.393742	4.14748		55.1067	-6.30679	1.45076				108	3.79156	0.932739		-54.1028	-0.430047	-0.483345		61.712	-1.06397	3.0829		51.8323	3.9531	2.64618
109	6.82684	1.30859		-38.2733	-11.2947	-3.57838		32.9209	-7.74517	2.12816		67.0464	3.57652	1.38068		-35.7663	-10.8698	-7.12866		-16.0914	-7.40574	-2.88495		77.9365	-0.221548	4.12339		55.978	-6.11491	1.46279				109	3.84091	0.873367		-54.99	-0.098043	-0.472662		62.5816	-0.939651	3.09653		52.7256	4.08386	2.56684
110	6.98063	1.21561		-39.1677	-11.1106	-3.6663		33.7835	-7.64365	2.20389		67.909	3.80741	1.38693		-34.8674	-11.0963	-7.02621		-15.2066	-7.50232	-2.88307		78.8251	-0.0501757	4.09768		56.8494	-5.92109	1.47415				110	3.88839	0.813344		-55.877	0.232879	-0.4618		63.4523	-0.815915	3.1087		53.6192	4.21392	2.48519
111	7.1327	1.12167		-40.0621	-10.9243	-3.75297		34.6464	-7.54012	2.27791		68.7712	4.04032	1.39286		-33.9694	-11.3196	-6.92154		-14.3206	-7.59237	-2.87897		79.714	0.120291	4.07031		57.7207	-5.72551	1.48492				111	3.93401	0.752719		-56.7638	0.562477	-0.450779		64.3241	-0.692857	3.11935		54.5132	4.34323	2.40133
112	7.28315	1.02686		-40.9566	-10.7359	-3.83837		35.5098	-7.43468	2.35003		69.633	4.27525	1.3985		-33.0724	-11.5395	-6.81463		-13.4335	-7.67605	-2.87267		80.6032	0.289823	4.04136		58.592	-5.52813	1.49505				112	3.97779	0.691474		-57.6502	0.890596	-0.439581		65.1972	-0.570553	3.12847		55.4076	4.4716	2.31539
113	7.43203	0.931236		-41.8513	-10.5455	-3.92236		36.3737	-7.32732	2.42016		70.4944	4.51212	1.40387		-32.1764	-11.756	-6.70561		-12.5452	-7.75342	-2.86412		81.4926	0.458334	4.01079		59.4633	-5.329	1.50458				113	4.0198	0.62956		-58.5362	1.21698	-0.428223		66.0716	-0.449083	3.13604		56.3023	4.59895	2.22744
114	7.57935	0.834831		-42.746	-10.3533	-4.00499		37.238	-7.21809	2.48819		71.3556	4.751	1.40894		-31.2816	-11.9689	-6.59448		-11.6559	-7.82458	-2.85334		82.3823	0.62577	3.97862		60.3345	-5.12815	1.51341				114	4.06011	0.567059		-59.4218	1.54142	-0.416722		66.9472	-0.328576	3.14194		57.1973	4.7252	2.13756
115	7.72513	0.737668		-43.6409	-10.1592	-4.08617		38.1028	-7.10694	2.55411		72.2163	4.99176	1.41375		-30.3878	-12.1781	-6.48123		-10.7655	-7.88971	-2.84032		83.2722	0.792095	3.94486		61.2057	-4.9256	1.5216				115	4.09877	0.503972		-60.307	1.86373	-0.405074		67.8241	-0.209059	3.14622		58.0927	4.85014	2.04589
116	7.86943	0.63976		-44.5357	-9.96345	-4.16586		38.9683	-6.99402	2.61768		73.0768	5.23449	1.41827		-29.4951	-12.3835	-6.36597		-9.87403	-7.94884	-2.82502		84.1625	0.957223	3.90952		62.0769	-4.7214	1.5291				116	4.13586	0.440277		-61.1917	2.18368	-0.393292		68.7024	-0.0906125	3.14884		58.9883	4.9737	1.95251
117	8.0121	0.540951		-45.4307	-9.76606	-4.24397		39.8344	-6.87926	2.67889		73.9369	5.47908	1.42252		-28.6036	-12.5849	-6.24865		-8.98155	-8.00216	-2.80747		85.0529	1.12109	3.87256		62.9482	-4.5156	1.53597				117	4.17142	0.376054		-62.0759	2.50106	-0.381378		69.582	0.026672	3.14977		59.8842	5.09579	1.85753
118	8.15323	0.441342		-46.3257	-9.56717	-4.32049		40.7011	-6.76275	2.73757		74.7967	5.72552	1.4265		-27.7132	-12.7823	-6.12951		-8.08794	-8.04968	-2.78764		85.9436	1.28365	3.83404		63.8194	-4.30823	1.54216				118	4.20549	0.311274		-62.9596	2.81568	-0.369345		70.4631	0.142696	3.14894		60.7804	5.21633	1.76101
119	8.29284	0.34093		-47.2208	-9.36684	-4.39532		41.5686	-6.64449	2.7937		75.6561	5.97378	1.43022		-26.824	-12.9756	-6.00836		-7.19332	-8.0916	-2.76552		86.8345	1.44487	3.79399		64.6907	-4.09935	1.54771				119	4.23807	0.245998		-63.8427	3.12728	-0.357205		71.3456	0.257405	3.14635		61.6768	5.33512	1.66309
120	8.43084	0.239679		-48.1159	-9.16527	-4.46845		42.4368	-6.52457	2.84705		76.5152	6.22385	1.43369		-25.936	-13.1646	-5.88537		-6.29764	-8.128	-2.74111		87.7256	1.60466	3.75235		65.5619	-3.88896	1.55254				120	4.26929	0.180233		-64.7251	3.4357	-0.344952		72.2296	0.370688	3.14194		62.5735	5.45215	1.56385
121	8.56729	0.13763		-49.011	-8.96242	-4.53975		43.3058	-6.40296	2.89757		77.3741	6.47574	1.43687		-25.0493	-13.3492	-5.76062		-5.40096	-8.159	-2.7144		88.617	1.76296	3.70916		66.4332	-3.67709	1.55671				121	4.29922	0.11396		-65.607	3.74068	-0.332614		73.1152	0.482514	3.13574		63.4704	5.56718	1.46339
122	8.70217	0.0347259		-49.9063	-8.75853	-4.60922		44.1756	-6.27973	2.94519		78.2326	6.72934	1.43983		-24.1639	-13.5293	-5.63408		-4.50326	-8.18467	-2.68538		89.5086	1.91973	3.66443		67.3044	-3.46385	1.5602				122	4.32796	0.0471837		-66.4882	4.04205	-0.320181		74.0023	0.592711	3.12759		64.3675	5.68024	1.3618
123	9.01457	-0.123723		-50.8014	-8.55362	-4.67676		45.0463	-6.15487	2.98978		79.0909	6.98465	1.44255		-23.2797	-13.7048	-5.50583		-3.60456	-8.20514	-2.65404		90.4003	2.07489	3.61814		68.1757	-3.24922	1.56302				123	4.35552	-0.0200511		-67.3686	4.33958	-0.307663		74.8909	0.70132	3.11763		65.2647	5.79109	1.2592
124	9.1464	-0.249112		-51.6967	-8.34782	-4.74232		45.9179	-6.02845	3.03123		79.9488	7.24171	1.44499		-22.3969	-13.8756	-5.37586		-2.70489	-8.22056	-2.62036		91.2923	2.22839	3.57033		69.0469	-3.03318	1.56504				124	4.38202	-0.0877529		-68.2483	4.63306	-0.295078		75.7812	0.808169	3.10569		66.1622	5.89968	1.15567
125	9.27655	-0.375887		-52.592	-8.14127	-4.80584		46.7905	-5.90049	3.06939		80.8065	7.50043	1.44723		-21.5155	-14.0415	-5.24423		-1.80422	-8.23099	-2.58436		92.1845	2.38017	3.521		69.9183	-2.8159	1.56644				125	4.40752	-0.155862		-69.1273	4.92227	-0.282428		76.6732	0.913212	3.09179		67.0598	6.00595	1.05129
126	9.40503	-0.504043		-53.4873	-7.93407	-4.86731		47.6641	-5.77099	3.10427		81.6638	7.7608	1.4492		-20.6354	-14.2025	-5.11105		-0.902554	-8.23657	-2.54601		93.0768	2.53019	3.47014		70.7896	-2.59728	1.56705				126	4.43207	-0.22435		-70.0053	5.20702	-0.269708		77.5667	1.01647	3.07602		67.9575	6.10968	0.946201
127	9.53186	-0.633547		-54.3825	-7.72622	-4.92656		48.5388	-5.64008	3.1356		82.5209	8.02279	1.45098		-19.7567	-14.3584	-4.97632		0	-8.23741	-2.5053		93.9693	2.67835	3.41776		71.6609	-2.37747	1.56698				127	4.45577	-0.293249		-70.8826	5.48707	-0.256951		78.4619	1.1179	3.05839		68.8554	6.21081	0.840474
128	9.65702	-0.764399		-55.2778	-7.51793	-4.9836		49.4145	-5.50768	3.1634		83.3777	8.28642	1.45249		-18.8795	-14.5091	-4.83998		0.903564	-8.23354	-2.46222		94.862	2.82464	3.3639		72.5323	-2.15645	1.56619				128	4.47871	-0.362524		-71.759	5.76223	-0.244143		79.3586	1.21748	3.03892		69.7534	6.30923	0.734208
129	9.78061	-0.896503		-56.173	-7.3093	-5.03837		50.2914	-5.37387	3.18753		84.2343	8.55157	1.45382		-18.0038	-14.6546	-4.70221		1.80806	-8.22522	-2.41677		95.7548	2.96898	3.30855		73.4037	-1.93428	1.56468				129	4.50091	-0.432177		-72.6345	6.03228	-0.231307		80.257	1.31519	3.01764		70.6515	6.40477	0.627526
130	9.90283	-1.02967		-57.0683	-7.10039	-5.09079		51.1694	-5.23866	3.20789		85.0906	8.81831	1.45491		-17.1295	-14.7946	-4.56307		2.71348	-8.21245	-2.36895		96.6478	3.11127	3.25166		74.2753	-1.71096	1.56241				130	4.52248	-0.502175		-73.5089	6.29703	-0.218436		81.1568	1.41103	2.99464		71.5497	6.49739	0.520497
131	10.0238	-1.16378		-57.9635	-6.89135	-5.1408		52.0486	-5.10209	3.22435		85.9466	9.08657	1.45578		-16.2568	-14.9291	-4.42248		3.6198	-8.19532	-2.3187		97.5409	3.25152	3.19332		75.1467	-1.48654	1.55937				131	4.54348	-0.572495		-74.3824	6.55622	-0.205547		82.0582	1.50494	2.96986		72.4479	6.58695	0.41322
132	10.1435	-1.2988		-58.8586	-6.68224	-5.18832		52.9291	-4.96422	3.23686		86.8024	9.35633	1.45645		-15.3856	-15.0579	-4.28064		4.52709	-8.17406	-2.2661		98.4342	3.38964	3.13351		76.0183	-1.26108	1.55562				132	4.564	-0.643156		-75.2549	6.80968	-0.192643		82.9611	1.59693	2.94342		73.3462	6.67337	0.305809
133	10.262	-1.43469		-59.7537	-6.47313	-5.2333		53.8109	-4.82504	3.24535		87.658	9.62755	1.45692		-14.516	-15.181	-4.13748		5.43522	-8.14867	-2.21106		99.3277	3.52557	3.07221		76.89	-1.03459	1.55108				133	4.58412	-0.714136		-76.1263	7.05718	-0.179742		83.8655	1.68701	2.91537		74.2445	6.75652	0.19834
134	10.3795	-1.57142		-60.6489	-6.26423	-5.27567		54.6939	-4.68459	3.24991		88.5133	9.90025	1.45716		-13.648	-15.2982	-3.99305		6.34425	-8.1193	-2.15359		100.221	3.65925	3.00945		77.7616	-0.807149	1.54581				134	4.6039	-0.785399		-76.9967	7.29851	-0.166842		84.7714	1.77505	2.88561		75.1429	6.83623	0.090938
				-61.5439	-6.05558	-5.31542		55.578	-4.54277	3.25074		89.3684	10.1743	1.45725		-12.7816	-15.4094	-3.84735		7.25415	-8.08607	-2.09372		101.115	3.79061	2.94524		78.6334	-0.578754	1.53976				135	4.62341	-0.856957		-77.8659	7.53347	-0.15395		85.6788	1.86114	2.85432		76.0412	6.91246	-0.0163156
				-62.4388	-5.84733	-5.35246		56.4633	-4.39971	3.24777		90.2233	10.4499	1.4571		-11.9169	-15.5146	-3.7005		8.16493	-8.04907	-2.0314		102.009	3.91961	2.87955		79.5051	-0.349477	1.53294								-78.7339	7.76184	-0.141081		86.5875	1.94525	2.8215		76.9396	6.98502	-0.123313
				-63.3337	-5.63955	-5.38672		57.3498	-4.25525	3.24128		91.0779	10.7267	1.45678		-11.0539	-15.6135	-3.55256		9.07659	-8.00842	-1.96665		102.902	4.04618	2.81245		80.377	-0.119267	1.52531								-79.6008	7.98341	-0.128231		87.4978	2.02729	2.78713		77.8379	7.05387	-0.229972
				-64.2286	-5.43227	-5.41809		58.2373	-4.10956	3.23114		91.9323	11.005	1.45624		-10.1925	-15.7061	-3.40359		9.98907	-7.96422	-1.89942		103.796	4.1703	2.74393		81.2489	0.111789	1.51688								-80.4664	8.19795	-0.115422		88.4095	2.10727	2.75127		78.7362	7.11891	-0.336177
				-65.1233	-5.22572	-5.44658		59.1259	-3.96255	3.21755		92.7865	11.2845	1.45557		-9.33293	-15.7922	-3.25352		10.9024	-7.91661	-1.82974		104.691	4.29186	2.67395		82.1209	0.34356	1.50769								-81.3308	8.40527	-0.102661		89.3225	2.1852	2.71396		79.6344	7.18001	-0.441849
				-66.018	-5.01998	-5.47213		60.0155	-3.81422	3.20061						-8.47512	-15.8718	-3.10247		11.8166	-7.86566	-1.7576		105.585	4.4108	2.60253		82.9929	0.576141	1.49768								-82.1938	8.60517	-0.0899329		90.2369	2.26103	2.67526		80.5326	7.23694	-0.546864
				-66.9126	-4.81508	-5.4946		60.9062	-3.66464	3.18033						-7.61911	-15.9447	-2.95044		12.7315	-7.8115	-1.68296		106.479	4.5271	2.52973		83.8651	0.8094	1.48688								-83.0555	8.79741	-0.0772708		91.1527	2.33474	2.63515		81.4307	7.28977	-0.651153
				-67.807	-4.61117	-5.51402		61.7978	-3.51374	3.15682						-6.7649	-16.0108	-2.79754		13.6473	-7.75424	-1.60585		107.373	4.64069	2.45552		84.7373	1.04339	1.47527								-83.9159	8.98177	-0.0646748		92.0699	2.40633	2.59374		82.3287	7.33822	-0.754586
				-68.7014	-4.40837	-5.53027		62.6903	-3.36153	3.13021						-5.91254	-16.07	-2.64377		14.5639	-7.69402	-1.52623		108.268	4.75151	2.37991		85.6096	1.27801	1.46284								-84.7748	9.15812	-0.0521482		92.9883	2.47578	2.55102		83.2266	7.38235	-0.857102
				-69.5956	-4.20677	-5.54332		63.5837	-3.20798	3.10062						-5.06204	-16.1222	-2.48914		15.4812	-7.63089	-1.4441		109.162	4.85946	2.30289		86.4821	1.51324	1.44965								-85.6324	9.32625	-0.0397373		93.9081	2.54304	2.50702		84.1243	7.42186	-0.95857
				-70.4898	-4.00648	-5.55309		64.478	-3.05316	3.06802						-4.21346	-16.1672	-2.33375		16.3993	-7.56498	-1.35944		110.057	4.96453	2.22449		87.3546	1.74907	1.43554								-86.4885	9.48609	-0.0274583		94.8292	2.60812	2.4618		85.0219	7.45677	-1.05891
				-71.3837	-3.80765	-5.55958		65.3732	-2.89705	3.03254						-3.36681	-16.205	-2.17762		17.3182	-7.49643	-1.27228		110.951	5.06664	2.1447		88.2271	1.98541	1.42065								-87.3432	9.6375	-0.0153397		95.7516	2.67096	2.41535		85.9193	7.48697	-1.15802
				-72.2776	-3.61029	-5.56261		66.2692	-2.73968	2.99424						-2.52209	-16.2355	-2.02084		18.2379	-7.42531	-1.18257		111.846	5.16575	2.06354		89.0998	2.22223	1.4049								-88.1964	9.78034	-0.00341599		96.6752	2.73156	2.36772		86.8166	7.51228	-1.25581
				-73.1714	-3.41456	-5.56218		67.1659	-2.58092	2.95333						-1.67941	-16.2585	-1.86343		19.1583	-7.35175	-1.09031		112.74	5.26181	1.98104		89.9726	2.45956	1.38829								-89.0481	9.91452	0.0082914		97.6001	2.78993	2.31898		87.7137	7.5326	-1.35216
				-74.065	-3.22053	-5.55823		68.0634	-2.42096	2.90972						-0.838707	-16.2738	-1.70537		20.0794	-7.27586	-0.995517		113.635	5.35468	1.89713		90.8454	2.69732	1.37078								-89.8984	10.0399	0.0197392		98.5262	2.84602	2.26917		88.6106	7.54787	-1.44699
				-74.9583	-3.02838	-5.55074		68.9615	-2.25968	2.86358						0	-16.2815	-1.54673		21.0013	-7.19777	-0.898159		114.529	5.4444	1.8119		91.7185	2.93542	1.35254								-90.7471	10.1563	0.0309021		99.4535	2.89982	2.21826		89.5073	7.55792	-1.54019
				-75.8516	-2.83809	-5.53956		69.8604	-2.09708	2.81503						0.836575	-16.2814	-1.38762		21.9238	-7.11756	-0.798218		115.424	5.53087	1.72532		92.5916	3.17392	1.33334								-91.5943	10.2637	0.0417619		100.382	2.95129	2.16633		90.4037	7.56263	-1.63168
				-76.7447	-2.64986	-5.52465		70.7599	-1.93321	2.7641						1.67108	-16.2733	-1.22799		22.8472	-7.03534	-0.695707		116.319	5.61403	1.63739		93.4648	3.41273	1.31329								-92.44	10.3619	0.0522781		101.312	3.00042	2.11342		91.2999	7.56197	-1.72136
				-77.6376	-2.46379	-5.50602		71.6601	-1.76805	2.7109						2.50348	-16.2571	-1.06794		23.7711	-6.95126	-0.59061		117.213	5.69381	1.54813		94.3382	3.65182	1.29238								-93.2842	10.4508	0.0624237		102.243	3.04716	2.0595		92.1958	7.55569	-1.8091
				-78.5304	-2.27996	-5.48355		72.5608	-1.60157	2.6555						3.33373	-16.2328	-0.907542		24.6958	-6.86537	-0.48291		118.108	5.77017	1.45754		95.2116	3.89115	1.27054								-94.1267	10.5303	0.0721732		103.175	3.09159	2.00473		93.0914	7.5438	-1.89484
				-79.4229	-2.09846	-5.45717		73.4621	-1.43385	2.59797						4.16179	-16.2003	-0.746725		25.6211	-6.77782	-0.372612		119.003	5.84307	1.36566		96.0853	4.13071	1.24787								-94.9678	10.6002	0.0814931		104.108	3.13359	1.94905		93.9868	7.5262	-1.97847
				-80.3153	-1.91946	-5.42687		74.3639	-1.26475	2.5385						4.98767	-16.1593	-0.58567		26.5471	-6.68869	-0.259729		119.897	5.9124	1.27244		96.959	4.3704	1.22427								-95.8072	10.6604	0.0903547		105.042	3.17318	1.89251		94.8818	7.50258	-2.05988
				-81.2075	-1.74299	-5.39254		75.2662	-1.09444	2.47702						5.81128	-16.1098	-0.424318		27.4736	-6.59801	-0.144503		120.792	5.97813	1.17791		97.8328	4.6102	1.19981								-96.645	10.7109	0.0987244		105.977	3.21032	1.83515		95.7766	7.47309	-2.13898
				-82.0993	-1.56918	-5.35412		76.169	-0.922816	2.41371						6.63266	-16.0517	-0.262718		28.4007	-6.50578	-0.0271879		121.686	6.04022	1.08211		98.7068	4.85016	1.17437								-97.4811	10.7514	0.10659		106.914	3.24497	1.77697		96.671	7.43749	-2.21568
				-82.9911	-1.39816	-5.31159		77.0722	-0.749932	2.34858						7.45177	-15.9849	-0.100993		29.3282	-6.41203	0.0918961		122.581	6.09857	0.985005		99.581	5.09016	1.1481								-98.3158	10.7819	0.113897		107.851	3.27719	1.71811		97.565	7.39567	-2.28988
				-83.8826	-1.22996	-5.26479		77.9758	-0.575736	2.28182						8.26852	-15.9092	0.0608554		30.256	-6.31671	0.212508		123.475	6.15315	0.886604		100.455	5.33017	1.12087								-99.1486	10.8022	0.120634		108.79	3.3069	1.65851		98.4586	7.3475	-2.36147
				-84.7739	-1.06479	-5.2138		78.8797	-0.400256	2.21348						9.08301	-15.8246	0.222782		31.1841	-6.21984	0.334346		124.37	6.20391	0.786954		101.33	5.57024	1.09268								-99.9799	10.8122	0.126769		109.729	3.33403	1.59818		99.3519	7.29284	-2.43036
				-85.665	-0.902659	-5.15851		79.784	-0.223519	2.14357						9.89507	-15.7308	0.384837		32.1124	-6.12148	0.457122		125.264	6.25074	0.685993		102.204	5.81019	1.06358								-100.809	10.8118	0.132258		110.67	3.35866	1.53724		100.245	7.23167	-2.49645
				-86.5558	-0.74349	-5.09899		80.6886	-0.0454915	2.07225						10.7048	-15.6279	0.546788		33.0407	-6.02153	0.580586		126.158	6.29365	0.583822		103.079	6.05003	1.03359								-101.637	10.8008	0.137092		111.611	3.38077	1.47575		101.137	7.16384	-2.55964
				-87.4464	-0.587288	-5.03543		81.5934	0.13385	1.99959						11.512	-15.5157	0.70876		33.969	-5.92008	0.704415		127.052	6.3325	0.480325		103.954	6.28978	1.00266								-102.463	10.7792	0.141236		112.554	3.40023	1.4136		102.029	7.08923	-2.61985
				-88.3368	-0.433885	-4.9679		82.4985	0.31447	1.92572						12.3169	-15.394	0.870628		34.8973	-5.8171	0.828367		127.946	6.36734	0.375657		104.829	6.52938	0.970718								-103.288	10.7468	0.144651		113.497	3.41714	1.35098		102.921	7.00773	-2.67697
				-89.227	-0.283354	-4.8966		83.4038	0.496349	1.85062						13.1192	-15.2628	1.03234		35.8255	-5.71257	0.952141		128.84	6.398	0.269692		105.704	6.76874	0.937865								-104.111	10.7035	0.147314		114.442	3.43138	1.28781		103.812	6.91957	-2.73104
				-90.1169	-0.135459	-4.82151		84.3093	0.679535	1.77446						13.919	-15.122	1.1939		36.7533	-5.60654	1.07546		129.734	6.42449	0.162497		106.58	7.00794	0.904003								-104.932	10.6491	0.149195		115.387	3.443	1.22418		104.703	6.8247	-2.78206
				-91.0068	0.00973182	-4.7429		85.2149	0.863962	1.69724						14.7164	-14.9713	1.35524		37.6809	-5.49897	1.19805		130.628	6.44673	0.0540954		107.455	7.2469	0.869222								-105.751	10.5835	0.15027		116.334	3.45193	1.1601		105.593	6.72342	-2.83008
				-91.8963	0.152425	-4.66073		86.1206	1.04967	1.61915						15.5112	-14.8108	1.51632		38.608	-5.38987	1.31963		131.522	6.46466	-0.0555471		108.331	7.4856	0.833514								-106.568	10.5067	0.150498		117.281	3.45818	1.09562		106.483	6.61573	-2.8751
				-92.7857	0.292572	-4.57531		87.0264	1.23669	1.54023						16.3033	-14.6403	1.67713		39.5347	-5.2793	1.43989		132.415	6.47822	-0.166382		109.207	7.72414	0.796788								-107.384	10.4185	0.149859		118.229	3.46175	1.03081		107.372	6.50193	-2.91717
				-93.675	0.430287	-4.48665		87.9323	1.42497	1.46054						17.0929	-14.4598	1.83755		40.4607	-5.16718	1.55859		133.308	6.48736	-0.278444		110.083	7.96248	0.759101								-108.198	10.3187	0.148316		119.178	3.46256	0.965619		108.261	6.38202	-2.9563
				-94.5641	0.565671	-4.39486		88.8382	1.61451	1.38016						17.8799	-14.2693	1.99752		41.3861	-5.05358	1.67542		134.202	6.492	-0.391716		110.959	8.20055	0.720478								-109.009	10.2072	0.145861		120.127	3.46066	0.900186		109.149	6.25624	-2.99254
				-95.4529	0.698771	-4.30009		89.744	1.80534	1.29926						18.6645	-14.0692	2.15709		42.3109	-4.93843	1.79012		135.095	6.49212	-0.506159		111.835	8.43846	0.68083								-109.82	10.084	0.142437		121.078	3.45602	0.834463		110.037	6.12459	-3.02588
				-96.3417	0.82965	-4.20249		90.6498	1.99745	1.21784						19.4468	-13.8598	2.31602		43.2348	-4.8218	1.90239		135.988	6.48763	-0.621794		112.712	8.67614	0.640274								-110.628	9.94884	0.138017		122.029	3.44875	0.768508		110.925	5.98742	-3.0564
				-97.2303	0.958392	-4.10214		91.5555	2.19085	1.13605						20.2267	-13.6413	2.47423		44.1577	-4.70363	2.01197		136.881	6.47846	-0.738633		113.588	8.91367	0.598718								-111.434	9.80166	0.132592		122.981	3.43892	0.702376		111.812	5.84463	-3.08407
				-98.1187	1.08509	-3.99914		92.4612	2.38549	1.05392						21.0045	-13.4141	2.63177		45.0797	-4.58402	2.11856		137.773	6.4646	-0.856616		114.465	9.15094	0.556227								-112.239	9.64231	0.126117		123.934	3.4266	0.636088		112.698	5.69663	-3.10896
				-99.007	1.20975	-3.89366		93.3667	2.5814	0.971481						21.7802	-13.1784	2.78846		46.0007	-4.46288	2.22188		138.666	6.44594	-0.975783		115.342	9.38804	0.512705								-113.041	9.47068	0.118566		124.888	3.41187	0.569681		113.584	5.5433	-3.13106
				-99.8953	1.33253	-3.7858		94.272	2.77857	0.888913						22.554	-12.9346	2.94417		46.9204	-4.34025	2.32168		139.558	6.42245	-1.09609		116.219	9.62495	0.468228								-113.842	9.28665	0.10991		125.842	3.39481	0.503198		114.47	5.38494	-3.15043
				-100.783	1.45342	-3.67571		95.1771	2.97706	0.806315						23.3258	-12.6829	3.09901		47.839	-4.2161	2.41765		140.45	6.39407	-1.21757		117.096	9.86172	0.422752								-114.641	9.09008	0.100117		126.796	3.37547	0.436658		115.355	5.22161	-3.16708
				-101.671	1.57251	-3.56349		96.082	3.17676	0.723692						24.0958	-12.4236	3.25267		48.7562	-4.0905	2.50951		141.342	6.36072	-1.34021		117.973	10.0982	0.376354								-115.438	8.88084	0.0891611		127.752	3.35393	0.370078		116.24	5.05349	-3.18103
				-102.559	1.68996	-3.44921		96.9866	3.37777	0.641203						24.8641	-12.1569	3.40521		49.6721	-3.96337	2.59699		142.234	6.32235	-1.46397		118.85	10.3346	0.328938								-116.232	8.65885	0.0770205		128.707	3.33029	0.303545		117.124	4.8807	-3.19233
				-103.447	1.80571	-3.33307		97.8908	3.58007	0.558911						25.6308	-11.8833	3.5565		50.5865	-3.83478	2.67979		143.125	6.27894	-1.58883		119.728	10.5708	0.280515								-117.025	8.42393	0.0636488		129.664	3.30458	0.237005		118.008	4.70342	-3.20099
				-104.335	1.91991	-3.21516		98.7948	3.7836	0.476897						26.3959	-11.6029	3.70646		51.4992	-3.70473	2.75765		144.017	6.23036	-1.71487		120.605	10.8068	0.231178								-117.816	8.17598	0.0490224		130.62	3.27695	0.17064		118.891	4.52178	-3.20704
				-105.222	2.03262	-3.0956		99.6985	3.98839	0.395163						27.1596	-11.316	3.85509		52.4104	-3.57315	2.83031		144.908	6.17663	-1.84199		121.483	11.0426	0.180808								-118.605	7.91489	0.0331234		131.577	3.2474	0.104356		119.773	4.33576	-3.21049
				-106.11	2.14387	-2.97453		100.602	4.19444	0.313911						27.922	-11.023	4.00214		53.3198	-3.44012	2.89743		145.799	6.11762	-1.97025		122.361	11.2783	0.129504								-119.392	7.64051	0.0159048		132.535	3.21602	0.0382075		120.656	4.1458	-3.21141
				-106.997	2.25386	-2.85198		101.504	4.40182	0.23326						28.6831	-10.7242	4.14766		54.2275	-3.3056	2.95876		146.689	6.05345	-2.09962		123.239	11.5138	0.0771295								-120.177	7.35273	-0.00264983		133.492	3.18293	-0.0277006		121.537	3.95183	-3.20978
				-107.884	2.3625	-2.7282		102.407	4.61039	0.153132						29.443	-10.4197	4.29148		55.1332	-3.16964	3.01403		147.58	5.98425	-2.23015		124.117	11.7491	0.0238049								-120.96	7.05142	-0.0225787		134.45	3.14816	-0.0934005		122.419	3.75397	-3.20565
				-108.771	2.46998	-2.60322		103.309	4.82024	0.073699						30.2019	-10.11	4.43362		56.0369	-3.03219	3.06295		148.47	5.91016	-2.36184		124.995	11.9843	-0.0305068								-121.741	6.73648	-0.0438957		135.409	3.11177	-0.158856		123.299	3.55247	-3.19905
				-109.659	2.57625	-2.47724		104.21	5.03136	-0.00494413						30.9598	-9.79527	4.57392		56.9386	-2.89327	3.10524		149.36	5.83131	-2.49473		125.873	12.2193	-0.0858075								-122.519	6.40773	-0.0666581		136.367	3.07391	-0.223968		124.18	3.34743	-3.19
				-110.546	2.68152	-2.35031		105.111	5.24375	-0.0826922						31.7168	-9.47581	4.71229		57.8382	-2.75289	3.14076		150.25	5.74789	-2.62879		126.751	12.4542	-0.14212								-123.296	6.0651	-0.0908672		137.326	3.03457	-0.288785		125.059	3.13899	-3.17853
				-111.433	2.78577	-2.22259		106.011	5.45737	-0.159528						32.473	-9.15193	4.84873		58.7357	-2.61111	3.16966		151.14	5.65998	-2.76415		127.629	12.6888	-0.199384								-124.07	5.70845	-0.116561		138.285	2.99388	-0.353217		125.938	2.92727	-3.16465
				-112.32	2.8891	-2.09417		106.91	5.67228	-0.235298						33.2285	-8.82392	4.98306		59.6313	-2.46802	3.19213		152.029	5.56776	-2.90075		128.508	12.9234	-0.25767								-124.843	5.33765	-0.14378		139.244	2.95188	-0.417257		126.817	2.71243	-3.14842
				-113.207	2.99156	-1.96521		107.809	5.88845	-0.309926						33.9834	-8.49203	5.11533		60.525	-2.32362	3.20841		152.919	5.47137	-3.03863		129.386	13.1578	-0.317008								-125.613	4.95257	-0.172544		140.203	2.90864	-0.480873		127.695	2.49461	-3.12983
				-114.094	3.09326	-1.8358		108.708	6.10584	-0.383426						34.7377	-8.15657	5.24533		61.4168	-2.178	3.21867		153.808	5.37092	-3.17782		130.265	13.3921	-0.377297								-126.381	4.55308	-0.202886		141.162	2.86431	-0.543975		128.573	2.27392	-3.10893
				-114.981	3.19424	-1.70609		109.605	6.32454	-0.45556						35.4917	-7.81785	5.37296		62.3068	-2.03124	3.22313		154.697	5.26659	-3.31835		131.143	13.6262	-0.438587								-127.147	4.13911	-0.234819		142.121	2.81889	-0.606573		129.45	2.05054	-3.08575
				-115.868	3.29459	-1.57617		110.502	6.54446	-0.526374						36.2453	-7.47615	5.49826		63.1952	-1.8834	3.22199		155.586	5.15853	-3.46022		132.022	13.8601	-0.500831								-127.911	3.71046	-0.268403		143.08	2.77246	-0.668657		130.327	1.8246	-3.0603
				-116.755	3.3944	-1.44612		111.398	6.76563	-0.595708						36.9987	-7.13173	5.62104		64.0818	-1.73446	3.2155		156.475	5.04685	-3.60347		132.9	14.094	-0.564177								-128.672	3.26705	-0.303645		144.038	2.72512	-0.73013		131.203	1.59621	-3.03261
				-117.642	3.49371	-1.31617		112.293	6.98808	-0.663488						37.7519	-6.78491	5.74129		64.9669	-1.58449	3.20381		157.364	4.93169	-3.74812		133.779	14.3277	-0.628445								-129.432	2.80875	-0.340581		144.997	2.67692	-0.791029		132.078	1.3655	-3.00272
				-118.529	3.59258	-1.18638		113.187	7.21177	-0.729663						38.5051	-6.43596	5.85896		65.8505	-1.43365	3.18715		158.253	4.81324	-3.89419		134.658	14.5612	-0.693744								-130.189	2.33542	-0.379238		145.956	2.62796	-0.85126		132.954	1.1327	-2.97065
				-119.416	3.69113	-1.05687		114.081	7.43672	-0.794071						39.2582	-6.08521	5.97376		66.7327	-1.28194	3.16569		159.141	4.69159	-4.04171		135.537	14.7947	-0.760095								-130.944	1.84697	-0.419645		146.914	2.57827	-0.910826		133.828	0.89787	-2.93642
				-120.303	3.78939	-0.927762		114.973	7.66288	-0.856783						40.0115	-5.73285	6.08592		67.6134	-1.12936	3.1397		160.03	4.56692	-4.1907		136.416	15.028	-0.827411								-131.696	1.34325	-0.461836		147.872	2.52801	-0.969645		134.702	0.661137	-2.90006
				-121.19	3.88741	-0.7992		115.865	7.89035	-0.917508						40.765	-5.37927	6.19513		68.4929	-0.976094	3.10932		160.918	4.43935	-4.34117		137.295	15.2612	-0.895775								-132.447	0.824103	-0.50585		148.83	2.47718	-1.02772		135.576	0.42274	-2.86161
				-122.077	3.9853	-0.671302		116.756	8.11901	-0.976334						41.5189	-5.02469	6.30138		69.3711	-0.822074	3.0748		161.807	4.30898	-4.49319		138.174	15.4943	-0.965134								-133.195	0.28948	-0.551683		149.788	2.42588	-1.085		136.449	0.182677	-2.82106
				-122.964	4.08315	-0.54415		117.646	8.34878	-1.03336						42.2731	-4.66942	6.4045		70.2481	-0.667364	3.03636		162.695	4.17608	-4.6467		139.053	15.7272	-1.03546								-133.94	-0.260795	-0.599398		150.745	2.37416	-1.14149		137.321	-0.0588106	-2.77848
				-123.851	4.18102	-0.417888		118.535	8.57971	-1.08837						43.0278	-4.31378	6.50462		71.124	-0.51214	2.99414		163.584	4.04067	-4.80179		139.932	15.9601	-1.10691								-134.684	-0.826826	-0.649014		151.702	2.32212	-1.19712		138.193	-0.301604	-2.73388
				-124.739	4.27895	-0.292665		119.423	8.81168	-1.14149						43.783	-3.95806	6.60141		71.9989	-0.356371	2.9484		164.472	3.90296	-4.95845		140.811	16.1928	-1.17927								-135.425	-1.40877	-0.700556		152.658	2.26985	-1.25182		139.064	-0.545581	-2.68728
				-125.626	4.37706	-0.168513		120.31	9.04458	-1.19281						44.539	-3.60247	6.69496		72.8728	-0.200123	2.89931		165.36	3.76303	-5.11676		141.69	16.4255	-1.25271								-136.164	-2.00669	-0.754057		153.614	2.21741	-1.3056		139.935	-0.790624	-2.63871
				-126.513	4.4754	-0.0456433		121.196	9.27846	-1.24217						45.2958	-3.24737	6.78511		73.7457	-0.0434325	2.84714		166.249	3.6211	-5.27664		142.569	16.658	-1.32717												154.57	2.16483	-1.35845		140.805	-1.03649	-2.58822
				-127.401	4.57398	0.0758179		122.082	9.51319	-1.28966						46.0534	-2.89302	6.87187		74.6179	0.113552	2.79199		167.137	3.47726	-5.4382		143.448	16.8904	-1.40262												155.525	2.11226	-1.41028		141.675	-1.28318	-2.53579
				-128.288	4.67293	0.195763		122.966	9.74878	-1.3352						46.812	-2.5397	6.95498		75.4893	0.27086	2.73414		168.026	3.33166	-5.60145		144.327	17.1228	-1.47912												156.479	2.05973	-1.46108		142.544	-1.53046	-2.48148
				-129.176	4.77231	0.314114		123.85	9.98513	-1.37886						47.5714	-2.18776	7.03461		76.3599	0.428415	2.67379		168.914	3.18446	-5.76637		145.206	17.355	-1.55666												157.433	2.00733	-1.51082		143.413	-1.7782	-2.42531
				-130.063	4.87225	0.430741		124.733	10.2221	-1.42072						48.3322	-1.83739	7.1104		77.2299	0.586159	2.61113		169.802	3.0358	-5.93302		146.085	17.5872	-1.63517												158.386	1.95512	-1.55944		144.28	-2.02628	-2.36732
				-130.951	4.97278	0.545524		125.616	10.4599	-1.46061						49.0941	-1.48894	7.18246		78.0993	0.744018	2.54638		170.691	2.88577	-6.10145		146.964	17.8192	-1.71475												159.338	1.9032	-1.60693		145.148	-2.27459	-2.30751
				-131.839	5.07396	0.65831		126.497	10.6981	-1.49867						49.8574	-1.14269	7.25061		78.9682	0.901956	2.47975		171.58	2.73462	-6.27159		147.844	18.0511	-1.79532												160.29	1.85161	-1.65325		146.015	-2.52288	-2.24593
				-132.727	5.17581	0.768984		127.378	10.937	-1.53476						50.622	-0.798941	7.31482		79.8367	1.05988	2.4114																				161.241	1.80044	-1.69838		146.881	-2.77115	-2.18259
				-133.615	5.27852	0.877463		128.258	11.1764	-1.56904						51.3882	-0.457959	7.37498		80.7048	1.21778	2.34159																				162.191	1.74979	-1.74223		147.747	-3.01923	-2.11752
				-134.503	5.38206	0.983567		129.138	11.4161	-1.60141						52.156	-0.120019	7.43114		81.5725	1.37556	2.27049																				163.14	1.6997	-1.78482		148.612	-3.26693	-2.05075
				-135.392	5.48655	1.0872		130.017	11.6563	-1.63193						52.9254	0.214562	7.48299		82.4401	1.53316	2.19831																				164.089	1.65023	-1.82613		149.477	-3.51413	-1.98231
				-136.28	5.59206	1.18828		130.895	11.8968	-1.66051						53.6967	0.545528	7.53051		83.3075	1.69053	2.12526																				165.036	1.60152	-1.86604		150.341	-3.76065	-1.91223
				-137.169	5.69858	1.28663		131.773	12.1375	-1.68725						54.4698	0.872543	7.57377		84.1747	1.84767	2.05158																				165.983	1.55357	-1.90461		151.204	-4.00644	-1.84052
				-138.058	5.80615	1.3823		132.65	12.3785	-1.71216						55.2448	1.19535	7.61256		85.0419	2.00445	1.97743																				166.929	1.50652	-1.94174		152.067	-4.25125	-1.76723
				-138.947	5.91472	1.47528		133.526	12.6196	-1.73513						56.0219	1.51365	7.64683		85.9091	2.16084	1.90304																				167.873	1.46041	-1.97742		152.93	-4.49508	-1.69236
				-139.836	6.02423	1.5656		134.402	12.8609	-1.75626						56.8011	1.82716	7.67645		86.7764	2.31675	1.82858																				168.817	1.41531	-2.01163		153.791	-4.7377	-1.61596
				-140.725	6.13464	1.65322		135.277	13.1022	-1.7755						57.5826	2.13561	7.70141		87.6439	2.47212	1.75427																				169.759	1.37131	-2.04431		154.652	-4.97897	-1.53804
				-141.614	6.24585	1.73808		136.152	13.3434	-1.79289						58.3665	2.43868	7.72158		88.5115	2.62698	1.68038																				170.701	1.32848	-2.07543		155.513	-5.21879	-1.45864
				-142.504	6.35792	1.82029		137.026	13.5847	-1.80839						59.1526	2.73611	7.73689		89.3796	2.78119	1.60699																				171.641	1.2869	-2.10496		156.373	-5.45697	-1.37778
				-143.393	6.47073	1.8998		137.899	13.8258	-1.82203						59.9414	3.02759	7.74727		90.2479	2.9347	1.53442																				172.58	1.24663	-2.13287		157.232	-5.69333	-1.29549
				-144.283	6.58426	1.97661		138.773	14.0667	-1.83382						60.7328	3.31286	7.75266		91.1166	3.0875	1.46284																				173.517	1.20773	-2.15914		158.091	-5.92793	-1.21178
				-145.173	6.69841	2.05068		139.645	14.3074	-1.84376						61.5268	3.59159	7.75287		91.9859	3.23949	1.39245																				174.454	1.17033	-2.18366		158.949	-6.16036	-1.12672
				-146.063	6.81324	2.1221		140.517	14.5478	-1.8518						62.3236	3.8635	7.74794		92.8557	3.3906	1.32343																				175.389	1.13447	-2.20648		159.807	-6.39072	-1.04029
				-146.953	6.92865	2.1908		141.389	14.7879	-1.85802						63.1233	4.12835	7.73775		93.7261	3.54081	1.25602																				176.322	1.10021	-2.22754		160.664	-6.61872	-0.952535
				-147.843	7.0446	2.25683		142.26	15.0276	-1.86239						63.926	4.38581	7.72218		94.5972	3.69001	1.19041																				177.255	1.06766	-2.24677		161.52	-6.84425	-0.863495
				-148.734	7.16101	2.32011		143.131	15.2669	-1.86485						64.7318	4.63559	7.70121		95.469	3.83825	1.12684																				178.186	1.03686	-2.2642		162.376	-7.06723	-0.773169
				-149.624	7.27787	2.38071		144.002	15.5056	-1.86549						65.5406	4.87742	7.67471		96.3418	3.98532	1.06543																				179.115	1.00793	-2.27971		163.231	-7.2875	-0.681597
				-150.515	7.39519	2.43863		144.872	15.7438	-1.8643						66.3528	5.11103	7.64262		97.2153	4.13127	1.00643																				180.043	0.980864	-2.29338		164.086	-7.5048	-0.588827
				-151.405	7.51281	2.49378		145.742	15.9814	-1.86121						67.1681	5.33641	7.605		98.0897	4.27618	0.9498																				180.969	0.955831	-2.30506		164.94	-7.71921	-0.494848
				-152.296	7.63077	2.54629		146.611	16.2183	-1.85628						67.9867	5.55366	7.56185		98.965	4.41989	0.895474																				181.894	0.932847	-2.31479		165.793	-7.93041	-0.399708
				-153.187	7.74898	2.59608		147.48	16.4545	-1.84955						68.8084	5.76294	7.5133		99.8412	4.5625	0.843462																				182.817	0.911992	-2.32252		166.646	-8.13835	-0.303427
				-154.078	7.86744	2.64314		148.349	16.6899	-1.84087						69.6332	5.96438	7.45953		100.718	4.70405	0.793724																				183.739	0.893386	-2.32816		167.498	-8.34286	-0.206055
				-154.969	7.98605	2.68749										70.4611	6.15814	7.40049		101.596	4.84452	0.74623																				184.659	0.877033	-2.33175		168.349	-8.54383	-0.107796
				-155.86	8.1048	2.72914										71.2919	6.34428	7.33635		102.475	4.98387	0.700966																				185.577	0.863074	-2.3332		169.2	-8.74106	-0.0090328
				-156.751	8.22372	2.76817										72.1257	6.52304	7.26713		103.354	5.12227	0.657912																				186.493	0.851529	-2.33253		170.051	-8.93471	0.089913
				-157.643	8.34261	2.8044										72.9624	6.69447	7.19295		104.235	5.25956	0.616971																				187.407	0.842503	-2.32967		170.901	-9.12434	0.188627
				-158.534	8.46154	2.83794										73.802	6.85873	7.11393		105.116	5.39583	0.578211																				188.32	0.836089	-2.32454		171.751	-9.31017	0.286794
				-159.426	8.58039	2.86876										74.6444	7.01595	7.03013		105.997	5.53111	0.541528																				189.231	0.832306	-2.31722		172.601	-9.49188	0.384003
				-160.317	8.69919	2.89691										75.4895	7.16627	6.94157		106.88	5.66536	0.506887																				190.14	0.831254	-2.3076		173.45	-9.66944	0.479923
				-161.209	8.81789	2.92233										76.3373	7.30982	6.84849		107.764	5.79866	0.474323																				191.047	0.833028	-2.29564		174.3	-9.84284	0.574183
				-162.101	8.93634	2.94503										77.1878	7.44674	6.75076		108.648	5.93095	0.443757																				191.952	0.837695	-2.28131		175.149	-10.0118	0.66641
				-162.993	9.0546	2.96502										78.041	7.57716	6.64871		109.533	6.06234	0.415201																				192.854	0.845317	-2.26459		175.998	-10.1764	0.756245
				-163.885	9.1726	2.98229										78.8966	7.70122	6.5422		110.419	6.19272	0.388554																				193.755	0.855983	-2.24544		176.848	-10.3364	0.843312
				-164.777	9.29031	2.99687										79.7548	7.81904	6.43142		111.305	6.32216	0.363833																				194.654	0.869738	-2.22383		177.698	-10.4918	0.927272
				-165.669	9.40767	3.00874										80.6155	7.93078	6.3165		112.192	6.45069	0.341031																				195.551	0.886681	-2.19974		178.548	-10.6424	1.00773
				-166.561	9.52459	3.01788										81.4786	8.03654	6.19751		113.08	6.57833	0.320089																				196.445	0.906892	-2.17309		179.398	-10.7881	1.08436
				-167.453	9.64114	3.02434										82.344	8.13647	6.07457		113.969	6.70502	0.300963																				197.337	0.930439	-2.14387		180.249	-10.929	1.15676
				-168.346	9.75713	3.02804										83.2118	8.2307	5.94761		114.858	6.83088	0.28367																				198.227	0.957399	-2.11205		181.101	-11.0648	1.22458
				-169.238	9.87264	3.02906										84.0818	8.31937	5.81677		115.748	6.95584	0.268144																				199.115	0.987833	-2.07759		181.953	-11.1954	1.28747
				-170.131	9.98757	3.02734										84.9542	8.40264	5.68223		116.639	7.07998	0.254375																				200	1.02183	-2.04046		182.805	-11.3208	1.34504
				-171.023	10.1019	3.02293										85.8286	8.48057	5.54406		117.531	7.20322	0.242299																				200.883	1.05946	-2.00061		183.658	-11.4409	1.39694
				-171.916	10.2155	3.01579										86.7052	8.55337	5.40232		118.423	7.32563	0.231901																				201.763	1.10078	-1.95802		184.512	-11.5555	1.44281
				-172.808	10.3285	3.00597										87.5838	8.62113	5.257		119.315	7.44724	0.223191																				202.641	1.14591	-1.91264		185.367	-11.6645	1.48228
				-173.701	10.4407	2.99339										88.4645	8.68401	5.10831		120.209	7.56804	0.216117																				203.517	1.19488	-1.86447		186.223	-11.768	1.51498
				-174.594	10.5521	2.9781										89.3473	8.74214	4.9563		121.103	7.68805	0.210625																				204.39	1.24778	-1.81345		187.08	-11.8656	1.54056
				-175.486	10.6626	2.96008										90.2318	8.79562	4.8011		121.998	7.80725	0.206698																				205.26	1.30469	-1.75953		187.938	-11.9575	1.55865
				-176.379	10.7723	2.93937										91.1184	8.84462	4.64271		122.893	7.92572	0.204336																				206.128	1.36569	-1.70269		188.797	-12.0434	1.56888
				-177.272	10.881	2.91592										92.0068	8.88929	4.48126																								206.994	1.43084	-1.64288
				-178.165	10.9888	2.88978										92.8968	8.92969	4.31685																								207.856	1.50022	-1.58011
				-179.058	11.0955	2.86087										93.7887	8.96605	4.14953																								208.716	1.57389	-1.51432
				-179.951	11.2012	2.82929										94.6824	8.99843	3.97945																								209.573	1.65196	-1.44543
				-180.844	11.3058	2.79496										95.5776	9.027	3.80656																								210.428	1.73446	-1.37349
				-181.737	11.4092	2.75787										96.4743	9.05189	3.63111																								211.279	1.82149	-1.29842
				-182.63	11.5114	2.71812										97.3728	9.07322	3.45311																								212.128	1.91315	-1.22016
				-183.523	11.6124	2.67562										98.2727	9.09114	3.27261																								212.974	2.00947	-1.13871
				-184.416	11.7121	2.6304										99.174	9.10575	3.0898																								213.816	2.11055	-1.05401
				-185.31	11.8105	2.58245										100.077	9.11722	2.90462																								214.656	2.21644	-0.96608
				-186.203	11.9076	2.53185										100.981	9.1257	2.71733																								215.493	2.32725	-0.874828
				-187.096	12.0033	2.47854										101.886	9.13129	2.52786																								216.327	2.44304	-0.780224
				-187.989	12.0978	2.42266										102.793	9.13413	2.3364																								217.158	2.56388	-0.682255
				-188.882	12.1908	2.3641										103.701	9.13435	2.14302																								217.986	2.68982	-0.580893
				-189.776	12.2826	2.30295										104.61	9.13206	1.94776																								218.81	2.82099	-0.476053
				-190.669	12.373	2.23924										105.52	9.12747	1.75072																								219.631	2.95742	-0.367764
				-191.562	12.462	2.17296										106.431	9.12065	1.552																								220.45	3.09921	-0.255945
				-192.456	12.5497	2.10416										107.343	9.11177	1.35167																								221.264	3.24641	-0.140603
				-193.349	12.636	2.03284										108.257	9.10092	1.14986
				-194.242	12.721	1.95908										109.171	9.08826	0.946627
				-195.136	12.8046	1.88283										110.086	9.07395	0.742043
				-196.029	12.8867	1.80416										111.002	9.05809	0.53622
				-196.922	12.9676	1.72311										111.918	9.04083	0.32918
				-197.815	13.047	1.63969										112.835	9.02228	0.121091
				-198.709	13.1251	1.55388										113.753	9.00258	-0.08798
																114.672	8.98189	-0.297897
																115.591	8.96034	-0.508723
																116.511	8.93804	-0.720216
																117.431	8.91514	-0.93243
																118.352	8.89175	-1.14519
																119.273	8.86804	-1.3584
																120.195	8.84414	-1.57203
																121.116	8.82016	-1.78594
																122.038	8.79625	-2.00007
																122.96	8.77256	-2.21434
																123.883	8.74917	-2.42866
																124.805	8.72628	-2.64293
																125.728	8.70395	-2.85705
																126.65	8.68239	-3.07101
																127.572	8.66169	-3.28461
																128.495	8.64199	-3.49786
																129.417	8.62342	-3.71058
																130.339	8.60614	-3.92281
																131.261	8.59026	-4.13438
																132.182	8.57594	-4.34527
																133.103	8.56328	-4.55525
																134.024	8.55242	-4.76438
																134.944	8.54351	-4.97245
																135.864	8.53668	-5.17954
																136.784	8.53204	-5.38539





























[truncated: 21 more columns]

## Sheet: Fig2d
Pointed-End Directed Force Condition			Barbed-End Directed Force Condition			Fractional Wavelength Offset
PC2	PC3		PC2	PC3		Pointed-End Directed Force	Barbed-End Directed Force
25.6769	10.3031		25.2187	2.7678		0.265824	0.251043
16.4471	5.43142		10.2642	5.10165		0.195692	0.271995
10.4252	4.74559		11.1952	7.46314		0.303245	0.249328
25.4159	16.7329		15.7219	7.20517		0.277335	0.231483
18.1249	6.10808		23.6706	10.7684		0.2259	0.161525
20.5125	12.0625		8.62572	1.82828		0.287348	0.227642
23.9325	4.8409		9.63719	4.5956		0.277081	0.255084
			16.1838	10.341			0.256743
			5.53078	5.91354			0.168808
