# Supplementary material for: Myosin forces remodel F-actin for mechanosensitive protein recognition
Source: Nature. 2026 Apr 22;654(8117):240–9. doi: 10.1038/s41586-026-10398-7 (PMC13233326; doi:10.1038/s41586-026-10398-7)
Supplement: Supplementary file 14 — Source Data Fig. 3 [file 41586_2026_10398_MOESM14_ESM.xlsx]

## Sheet: Fig3b
				Rise												Twist
	Protofilament 1				Protofilament 2								Protofilament 1				Protofilament 2
Subunit Index	Fit 1	Fit 2	Fit 3		Fit 1	Fit 2	Fit 3		Canonical F-actin			Subunit Index	Fit 1	Fit 2	Fit 3		Fit 1	Fit 2	Fit 3		Canonical F-actin
0	32.3979	31.7294	31.8437						28.0687			0	-168.197	-168.595	-169.166						-166.694
1					24.9138	24.9655	25.2045		28.0687			1					-168.776	-168.831	-168.289		-166.694
2	31.0744	31.1755	31.0549						28.0687			2	-165.426	-165.356	-165.588						-166.694
3					25.751	25.6394	25.6673		28.0687			3					-167.159	-166.742	-166.95		-166.694
4	29.7106	29.7376	29.792						28.0687			4	-166.083	-166.627	-166.298						-166.694
5					27.4958	27.5439	27.4049		28.0687			5					-165.163	-164.853	-164.833		-166.694
6	27.734	27.8111	27.8325						28.0687			6	-171.474	-171.997	-171.74						-166.694
7					29.3403	29.5804	29.4607		28.0687			7					-161.563	-161.534	-162.048		-166.694
8	26.5206	25.9638	26.0464						28.0687			8	-172.234	-171.933	-171.784						-166.694
9					28.4796	28.7728	28.9109		28.0687			9					-154.02	-154.167	-154.1		-166.694
10	26.9426	26.9034	26.7316						28.0687			10	-176.36	-176.655	-176.182						-166.694
11					28.4395	28.4526	28.4198		28.0687			11					-162.194	-161.319	-162.549		-166.694
12	28.0926	28.2206	28.1283						28.0687			12	-171.619	-172.636	-172.994						-166.694
13					27.9112	27.8679	28.0021		28.0687			13					-163.071	-162.627	-162.176		-166.694
14	29.5054	29.4461	29.4166						28.0687			14	-169.85	-169.7	-170.026						-166.694
15					25.837	25.8115	25.7979		28.0687			15					-167.501	-167.98	-167.237		-166.694
16	31.072	31.1133	31.2456						28.0687			16	-164.086	-163.794	-163.665						-166.694
17					24.6575	24.6929	24.4861		28.0687			17					-168.254	-168.781	-168.699		-166.694
18	30.7026	30.5077	30.6498						28.0687			18	-162.123	-161.746	-160.934						-166.694
19					26.4524	26.7694	27.0605		28.0687			19					-171.563	-172.718	-173.946		-166.694
20	28.9426	29.6077	29.0345						28.0687			20	-176.235	-171.359	-172.47						-166.694
