# Supplementary material for: Myosin forces remodel F-actin for mechanosensitive protein recognition
Source: Nature. 2026 Apr 22;654(8117):240–9. doi: 10.1038/s41586-026-10398-7 (PMC13233326; doi:10.1038/s41586-026-10398-7)
Supplement: Supplementary file 15 — Source Data Fig. 4 [file 41586_2026_10398_MOESM15_ESM.xlsx]

## Sheet: Fig4b
Curvature
Subunit index	Frame 0	Frame 1	Frame 2	Frame 3	Frame 4	Frame 5	Frame 6	Frame 7	Frame 8	Frame 9	Frame 10	Frame 11	Frame 12	Frame 13	Frame 14	Frame 15	Frame 16	Frame 17	Frame 18	Frame 19
0	0.710993	1.87815	1.97281	1.99429	2.24882	2.4175	2.42272	1.37845	1.14745	0.854776	0.469165	0.55942	0.686374	0.989853	1.43667	1.54038	2.5649	2.93691	2.72874	3.6436
1	0.467294	1.99605	2.06808	2.0662	2.27237	2.40869	2.36562	1.33323	1.12446	0.81695	0.467705	0.564097	0.738746	1.13057	1.68976	1.7871	3.05343	3.48438	3.23834	4.17922
2	0.239103	2.16059	2.18695	2.15605	2.3456	2.40124	2.30988	1.30168	1.10692	0.78015	0.466251	0.568895	0.734066	1.07653	1.57852	1.6573	2.79774	3.17181	2.95615	3.82813
3	0.638824	2.36475	2.32822	2.2631	2.42977	2.39602	2.25648	1.28477	1.09509	0.744527	0.464805	0.573811	0.712495	0.940872	1.28898	1.35043	2.11582	2.37103	2.2005	2.89392
4	1.24754	2.6034	2.49511	2.39048	2.51278	2.3993	2.21119	1.28308	1.08914	0.710252	0.463366	0.578842	0.718526	0.880771	1.1133	1.17866	1.57163	1.75234	1.6291	2.02725
5	1.86694	2.8688	2.68128	2.53511	2.5944	2.41131	2.17483	1.29665	1.08917	0.677528	0.461933	0.583985	0.751494	0.910944	1.10547	1.2001	1.34787	1.55437	1.50757	1.41458
6	2.49019	3.15272	2.88624	2.69394	2.67436	2.4279	2.14427	1.32501	1.09517	0.646583	0.460508	0.589236	0.808125	1.02363	1.26851	1.4066	1.58165	1.90787	1.92761	1.43529
7	3.11594	3.44655	3.1136	2.86409	2.7524	2.44348	2.11532	1.36725	1.10705	0.617682	0.45909	0.594593	0.88389	1.19602	1.55062	1.73468	2.13409	2.60464	2.64145	2.07804
8	3.74338	3.74804	3.35171	3.04294	2.82828	2.46503	2.09531	1.42214	1.12461	0.591119	0.457679	0.600053	0.974318	1.40636	1.89971	2.12886	2.82466	3.44009	3.45162	2.96875
9	4.37145	4.0529	3.59782	3.2281	2.90174	2.4925	2.08503	1.48829	1.14758	0.56722	0.456275	0.605612	1.07568	1.63996	2.28492	2.5581	3.57053	4.32803	4.27564	3.93097
10	4.86486	4.27845	3.7876	3.37141	2.94922	2.51328	2.08088	1.55198	1.1697	0.554898	0.455015	0.605064	1.15103	1.8232	2.58897	2.89512	4.15717	5.01011	4.8726	4.70296
11	4.54957	4.02718	3.6039	3.23777	2.85432	2.46438	2.06148	1.54742	1.15938	0.599032	0.458073	0.567386	1.02464	1.62215	2.2922	2.57025	3.65938	4.35625	4.25274	4.18123
12	4.10103	3.69952	3.35614	3.05559	2.7368	2.40539	2.04341	1.53191	1.14452	0.657938	0.469986	0.524184	0.864097	1.35693	1.8997	2.1405	2.9892	3.50301	3.50497	3.36553
13	3.65765	3.37829	3.10879	2.87191	2.6216	2.34892	2.03055	1.51766	1.13107	0.721611	0.490347	0.48196	0.703664	1.09332	1.51834	1.72354	2.33635	2.69396	2.83737	2.78321
14	3.2229	3.06682	2.86379	2.68737	2.51029	2.29537	2.023	1.50469	1.11908	0.788898	0.518168	0.440988	0.543329	0.832624	1.15877	1.33072	1.71593	1.97255	2.26471	2.47193
15	2.80148	2.76921	2.62334	2.50265	2.41653	2.24511	2.02074	1.49306	1.10859	0.858953	0.552328	0.401645	0.383073	0.578513	0.848927	0.990494	1.17501	1.46093	1.79284	2.3061
16	2.40054	2.49066	2.38997	2.31842	2.33661	2.19851	2.02372	1.48279	1.09965	0.931149	0.591738	0.364451	0.222875	0.346527	0.661435	0.773943	0.86853	1.38931	1.57652	2.28749
17	2.03183	2.23802	2.16679	2.13539	2.26511	2.15587	2.03177	1.47392	1.0923	1.00502	0.635424	0.330128	0.0648908	0.223684	0.696136	0.784154	1.01263	1.80463	1.76414	2.16714
18	1.71548	2.0202	1.95761	1.95436	2.20256	2.11749	2.04468	1.46647	1.08656	1.08022	0.682572	0.299658	0.0976602	0.340254	0.929823	1.01449	1.48817	2.48162	2.27485	2.01606
19	1.45685	1.83477	1.78907	1.8092	2.1586	2.09476	2.07047	1.44649	1.08247	1.11623	0.72667	0.307441	0.240351	0.505374	1.09519	1.18795	1.82099	2.83202	2.57297	2.00989
20	1.19997	1.6671	1.67831	1.72718	2.13978	2.09597	2.11522	1.41085	1.08003	1.0884	0.763358	0.39974	0.368999	0.605984	1.05896	1.15337	1.77534	2.52948	2.3164	1.87688
Average	2.42352	2.84487	2.66701	2.51931	2.512	2.34276	2.12984	1.42418	1.11429	0.781387	0.522403	0.501961	0.654682	0.977336	1.4269	1.57651	2.21719	2.74216	2.69461	2.78896
Intensity
Subunit Index	Frame 0	Frame 1	Frame 2	Frame 3	Frame 4	Frame 5	Frame 6	Frame 7	Frame 8	Frame 9	Frame 10	Frame 11	Frame 12	Frame 13	Frame 14	Frame 15	Frame 16	Frame 17	Frame 18	Frame 19
0	0.0100897	0.0134529	0.00896861	0.0044843	0	0.00224215	0.00112108	0.00112108	0.00112108	0.00112108	0.00112108	0.00336323	0.00336323	0.0123318	0.0560538	0.108744	0.164798	0.238789	0.299327	0.319507
1	0.205157	0.174888	0.124439	0.109865	0.119955	0.128924	0.149103	0.189462	0.217489	0.254484	0.297085	0.320628	0.35426	0.347534	0.39574	0.418161	0.42713	0.436099	0.446188	0.422646
2	0.014574	0.0100897	0.00896861	0.00784753	0.00784753	0.00560538	0.00560538	0.00336323	0.00784753	0.00672646	0.00896861	0.00896861	0.0100897	0.00672646	0.0112108	0.0213004	0.0325112	0.0381166	0.0538117	0.0650224
3	0.380045	0.38565	0.387892	0.39574	0.401345	0.42713	0.452915	0.459641	0.4787	0.501121	0.525785	0.554933	0.567265	0.561659	0.616592	0.631166	0.641256	0.644619	0.646861	0.622197
4	0.00112108	0.00224215	0.00112108	0	0.00112108	0.00224215	0.00336323	0.00336323	0.00224215	0.00112108	0	0.00336323	0.00784753	0.0044843	0.0224215	0.0336323	0.0515695	0.0706278	0.0807175	0.100897
5	0.610987	0.613229	0.624439	0.618834	0.63565	0.651345	0.681614	0.68722	0.709641	0.716368	0.732063	0.757848	0.773543	0.773543	0.820628	0.836323	0.848655	0.873318	0.897982	0.896861
6	0.014574	0.00896861	0.00336323	0.00112108	0.00224215	0	0.00112108	0.00112108	0.00224215	0	0	0.00112108	0.00336323	0.00112108	0.0190583	0.029148	0.0414798	0.0616592	0.0818386	0.0908072
7	0.90583	0.859865	0.858744	0.841928	0.84417	0.83296	0.845291	0.819507	0.816143	0.821749	0.818386	0.825112	0.826233	0.819507	0.853139	0.866592	0.863229	0.867713	0.906951	0.922646
8	0.00896861	0.0044843	0.00112108	0	0	0	0	0	0	0	0.00112108	0.00224215	0.00672646	0.0044843	0.0504484	0.132287	0.236547	0.310538	0.400224	0.459641
9	0.761211	0.70852	0.705157	0.692825	0.688341	0.671525	0.689462	0.684978	0.701794	0.7287	0.741031	0.76009	0.769058	0.745516	0.794843	0.828475	0.857623	0.890135	0.899103	0.909193
10	0	0	0	0	0	0	0	0	0	0.0044843	0.00672646	0.0269058	0.0627803	0.0874439	0.174888	0.272422	0.335202	0.441704	0.540359	0.588565
11	0.397982	0.343049	0.321749	0.325112	0.331839	0.318386	0.338565	0.336323	0.369955	0.40583	0.41704	0.431614	0.440583	0.43722	0.506726	0.53139	0.560538	0.57287	0.588565	0.561659
12	0.00784753	0.00112108	0.00336323	0	0.00112108	0	0.00336323	0.00560538	0.00672646	0.0224215	0.0672646	0.142377	0.257848	0.331839	0.483184	0.58296	0.680493	0.732063	0.795964	0.82287
13	0.029148	0.0179372	0.0235426	0.0190583	0.0168161	0.0134529	0.0168161	0.0213004	0.0302691	0.0325112	0.0369955	0.0381166	0.0470852	0.0325112	0.0515695	0.0605381	0.0672646	0.0616592	0.0672646	0.0661435
14	0.0313901	0.029148	0.0224215	0.0224215	0.0336323	0.0358744	0.044843	0.0627803	0.0997758	0.165919	0.234305	0.308296	0.402466	0.42713	0.54148	0.593049	0.64574	0.643498	0.674888	0.660314
15	0.059417	0.0493274	0.0414798	0.0302691	0.0201794	0.0134529	0.0168161	0.0168161	0.0134529	0.0100897	0.00896861	0.0112108	0.0100897	0.00560538	0.014574	0.0156951	0.0213004	0.029148	0.0526906	0.0751121
16	0.204036	0.219731	0.247758	0.263453	0.290359	0.319507	0.345291	0.382287	0.43722	0.479821	0.535874	0.603139	0.653587	0.66704	0.770179	0.828475	0.865471	0.884529	0.913677	0.808296
17	0.0571749	0.044843	0.0313901	0.0190583	0.0156951	0.0123318	0.00672646	0.00560538	0.00112108	0.00224215	0.00224215	0.00112108	0.00224215	0.00112108	0.00560538	0.0100897	0.0156951	0.0213004	0.0325112	0.0695067
18	0.617713	0.617713	0.662556	0.664798	0.673767	0.664798	0.701794	0.717489	0.71861	0.734305	0.733184	0.741031	0.721973	0.693946	0.73991	0.736547	0.733184	0.725336	0.717489	0.640135
19	0.127803	0.0975336	0.0773543	0.0526906	0.0414798	0.0257848	0.014574	0.00896861	0.00560538	0.0044843	0.00560538	0.00112108	0.00560538	0.00560538	0.0156951	0.0134529	0.0224215	0.0325112	0.0538117	0.0504484
20	0.586323	0.54148	0.488789	0.475336	0.463004	0.479821	0.492152	0.545964	0.593049	0.652466	0.699552	0.75	0.772422	0.764574	0.889013	0.936099	0.967489	1	0.992152	0.92713
Average	0.23959	0.22587	0.221172	0.216421	0.218503	0.219304	0.229073	0.235853	0.248238	0.264094	0.279682	0.299648	0.318973	0.320521	0.372998	0.404121	0.432362	0.456011	0.48297	0.479981

## Sheet: Fig4c
									Frames 11-19																	Frames 0-4
	3DVA Frame 19		3DVA Frame 18		3DVA Frame 17		3DVA Frame 16		3DVA Frame 15		3DVA Frame 14		3DVA Frame 13		3DVA Frame 12		3DVA Frame 11					3DVA Frame 4		3DVA Frame 3		3DVA Frame 2		3DVA Frame 1		3DVA Frame 0
Subunit Index	Protofilament 1	Protofilament 2	Protofilament 1	Protofilament 2	Protofilament 1	Protofilament 2	Protofilament 1	Protofilament 2	Protofilament 1	Protofilament 2	Protofilament 1	Protofilament 2	Protofilament 1	Protofilament 2	Protofilament 1	Protofilament 2	Protofilament 1	Protofilament 2	Canonical F-actin		Subunit Index	Protofilament 1	Protofilament 2	Protofilament 1	Protofilament 2	Protofilament 1	Protofilament 2	Protofilament 1	Protofilament 2	Protofilament 1	Protofilament 2	Canonical F-actin
0	27.1163		26.9079		26.7823		27.1019		26.9196		26.9492		26.8981		26.7698		26.954		28.0687		0	26.9619		27.3672		27.2523		27.275		27.4953		28.0687
1		28.8327		29.0317		29.1032		29.1086		29.1743		29.1791		29.3307		29.3481		29.3016	28.0687		1		29.3089		29.0475		29.2147		28.8383		28.4596	28.0687
2	27.6402		27.7002		27.5373		27.4674		27.4365		27.5312		27.2988		27.2818		27.2847		28.0687		2	26.7928		26.7584		26.5383		26.689		26.8063		28.0687
3		30.5401		30.4692		30.4234		30.4743		30.4604		29.9904		30.2017		29.9955		29.7999	28.0687		3		29.6515		29.7453		29.9724		29.9		29.9966	28.0687
4	26.5068		26.3911		26.3763		26.54		26.5785		27.0115		26.904		27.2047		27.2845		28.0687		4	28.3935		28.4656		28.518		28.6568		28.4583		28.0687
5		28.0593		28.1698		28.6916		28.2922		28.6258		28.6132		28.6867		28.5606		28.7161	28.0687		5		28.4546		28.6992		28.9189		28.9618		29.0847	28.0687
6	29.2343		29.2912		28.9787		29.1188		28.6338		28.5404		28.6601		28.6928		28.6778		28.0687		6	29.3491		29.0113		28.6495		28.615		28.5665		28.0687
7		28.3428		28.142		28.2514		28.0263		28.2693		28.2656		28.0933		27.9464		27.7938	28.0687		7		27.0058		27.3514		27.5199		27.573		27.4858	28.0687
8	27.0747		27.3339		27.606		27.9638		28.3008		28.4404		28.6487		28.8748		29.1474		28.0687		8	30.0158		29.6469		29.5759		29.8325		29.9509		28.0687
9		28.399		28.1915		27.8977		27.8123		27.6113		27.7064		27.622		27.7226		27.6783	28.0687		9		27.6172		27.8112		27.8749		27.5687		27.4301	28.0687
10	29.8222		30.0957		30.0676		30.478		30.707		30.5189		30.4605		30.3771		30.0987		28.0687		10	28.596		28.3088		28.1483		28.25		28.3379		28.0687
11		26.5228		26.2486		26.3762		25.9283		25.6366		25.8544		25.9323		25.9227		26.1811	28.0687		11		28.3243		28.5598		29.0081		28.8601		28.7722	28.0687
12	32.9406		32.7525		32.4866		32.3594		32.3992		31.6457		31.3418		30.9272		30.5037		28.0687		12	27.2779		26.9813		26.6769		26.564		26.5005		28.0687
13		24.2214		24.6059		24.7391		24.8901		24.7278		25.4181		25.6202		26.1547		26.6171	28.0687		13		29.4125		29.6546		30.0294		30.3635		30.7786	28.0687
14	32.4658		32.2437		31.9505		31.8481		31.6584		31.2407		31.0277		30.4614		30.0906		28.0687		14	27.4686		27.2364		26.8482		26.4779		26.0698		28.0687
15		24.9986		24.9603		24.9285		25.2185		25.3509		25.5179		25.7264		26.1189		26.3291	28.0687		15		27.9779		28.2471		28.1967		28.5409		28.7466	28.0687
16	31.8034		31.9154		31.622		31.2871		31.0654		30.734		30.4098		30.1544		29.8067		28.0687		16	28.6152		28.4705		28.5324		28.3355		28.1813		28.0687
17		24.9365		24.599		25.0359		25.3225		25.6078		25.8357		26.2885		26.3853		26.667	28.0687		17		27.6105		27.7137		27.7845		27.9416		28.1891	28.0687
18	25.1831		28.6186		29.3536		29.2088		29.2594		29.3441		29.2247		29.2548		29.4206		28.0687		18	32.2954		32.531		33.0084		33.3034		33.5434		28.0687
19		32.5226		28.7736		27.6341		27.3466		27.5226		27.4603		27.5282		27.5653		27.5581	28.0687		19		25.8298		26.2603		25.8263		25.814		25.7736	28.0687
20	23.7421		27.9509		28.2534		28.342		28.3353		28.5421		28.4627		28.5758		28.4302		28.0687		20	30.3619		29.9975		29.8947		30.4358		30.4461		28.0687

## Sheet: Fig4e
Rise (A)	Normalized alpha-catenin Intensity (%)
27.0016	0.0869189
29.9057	34.4811
26.8561	0.0869
29.451	34.4811
27.5206	0.3923
29.626	70.9249
27.3832	0
29.314	89.2784
27.7381	0
28.5504	75.7218
28.1779	2.3971
28.6188	30.1659
29.3224	20.6632
27.1625	0
30.3786	24.8906
26.2862	0
29.9337	68.223
26.8074	0
30.3342	89.6659
25.8555	0
29.7645	100
27.4042	0.2616
28.6443	73.542
