# Supplementary material for: Myosin forces remodel F-actin for mechanosensitive protein recognition
Source: Nature. 2026 Apr 22;654(8117):240–9. doi: 10.1038/s41586-026-10398-7 (PMC13233326; doi:10.1038/s41586-026-10398-7)
Supplement: Supplementary file 16 — Source Data Extended Data Fig. 1 [file 41586_2026_10398_MOESM16_ESM.xlsx]

## Sheet: ED_Fig1e
Low zyxin / F-tractin	High zyxin / F-tractin
10836700	10869163
19963200	16052540
24817519	15089854
12419498	27114647
51396243	25948897
6250230	16728194
18790958	32685485

## Sheet: ED_Fig1f
Tomogram	Annotator 1	Annotator 2	Group
1	0	0	Low zyxin / F-tractin
2	10	2	Low zyxin / F-tractin
3	3	2	Low zyxin / F-tractin
4	5	5	Low zyxin / F-tractin
5	3	2	Low zyxin / F-tractin
6	0	0	Low zyxin / F-tractin
7	3	2	Low zyxin / F-tractin
8	4	0	High zyxin / F-tractin
9	6	5	High zyxin / F-tractin
10	14	9	High zyxin / F-tractin
11	12	11	High zyxin / F-tractin
12	12	2	High zyxin / F-tractin
13	3	1	High zyxin / F-tractin
14	6	5	High zyxin / F-tractin
