# Supplementary material for: Myosin forces remodel F-actin for mechanosensitive protein recognition
Source: Nature. 2026 Apr 22;654(8117):240–9. doi: 10.1038/s41586-026-10398-7 (PMC13233326; doi:10.1038/s41586-026-10398-7)
Supplement: Supplementary file 17 — Source Data Extended Data Fig. 2 [file 41586_2026_10398_MOESM17_ESM.xlsx]

## Sheet: ED_Fig2a
Dual Motor (myosin V + myosin VI)
87.125
90.856
103.988
107.877
109.447
111.099
112.684
113.072
114.869
117.492
117.52
118.732
119.054
119.363
121.443
122.308
122.982
124.489
126.239
126.272
127.042
127.823
128.134
128.65
129.098
131.286
131.423
131.594
131.594
132.35
133.207
133.339
134.331
134.516
134.638
135.135
135.237
135.488
136.007
136.034
136.518
137.116
137.223
137.808
138.462
138.771
138.798
139.157
140.126
140.309
140.864
142.44
143.567
144.204
144.377
144.54
144.729
144.788
144.788
144.927
145.23
146.087
146.167
146.723
146.907
147.254
147.35
147.961
149.279
149.333
149.482
149.598
150.52
150.832
150.88
151.383
151.408
151.989
152.054
152.206
153.126
153.406
153.448
153.622
153.663
153.86
154.217
154.496
154.533
154.685
154.755
156.241
156.461
156.484
156.575
156.622
157.046
157.931
158.288
158.342
158.517
158.606
159.296
159.953
159.991
160.54
160.968
161.103
161.19
162.013
162.314
162.449
162.945
163.615
164.071
164.547
165.436
166.59
167.206
167.493
167.913
168.394
169.336
169.479
170.131
170.292
170.816
170.848
171.078
171.185
172.137
172.174
172.219
172.74
172.92
173.192
174.123
174.16
174.16
175.207
176.95
177.272
177.869
178.375
178.518
178.745
181.709
181.804
181.959
182.32
183.104
183.607
183.854
184.367
185.452
185.632
185.647
186.723
187.203
188.903
188.966
190.339
190.76
190.76
191.7
192.367
192.469
193.575
193.579
193.711
194.719
195.883
196.612
196.623
197.622
197.969
198.247
198.816
199.159
199.791
199.809
200.628
202.986
203
204.001
204.63
204.743
207.26
207.451
210.233
210.701
211.861
213.291
215.115
215.542
218.39
218.466
219.459
221.034
221.58
223.997
224
225.34
227.64
229.743
229.957
230.189
100.741
112.151
115.498
115.981
118.213
122.496
131.209
133.317
134.42
137.656
139.503
139.838
140.042
141.721
143.668
146.569
146.901
147.894
149.407
152.091
153.263
154.021
154.566
158.399
158.927
159.394
161.043
161.972
167.025
167.103
168.262
173.363
178.212
178.517
178.589
184.891
186.907
192.113
192.429
201.207
201.874
209.81
211.516
212.07

## Sheet: ED_Fig2b
	Curvature			Amplitude
	no ATP curvature (um^-1)	with ATP curvature (um^-1)		no ATP amplitude (nm)	with ATP amplitude (nm)
	0.00162733	0.00192913		7.35629	8.69089
	0.0030384	0.00381101		9.14132	17.4614
	0.0016608	0.00203206		5.46539	11.1672
	0.00218131	0.00146853		5.231	7.38241
	0.0021196	0.00206157		4.71673	10.9215
	0.00126401	0.00283389		5.79415	15.6633
	0.00271557	0.000708176		12.4056	2.92103
	0.00211903	0.00154835		5.27828	8.46931
	0.00282765	0.00219482		13.3891	12.9167
	0.00297255	0.00235042		13.8103	11.8513
	0.00188477	0.00149661		9.03263	5.14527
	0.00246313	0.001876		9.47864	11.0376
	0.00204126	0.0018401		9.06652	8.14398
	0.0026921	0.000539252		7.98081	3.22092
	0.00361677	0.00170804		17.8496	9.38818
	0.00732667	0.00557927		15.1821	18.8933
	0.00223957	0.00216614		4.57104	10.0264
	0.00226825	0.0020167		5.05757	11.9133
	0.00158067	0.00561678		1.8532	6.77436
	0.0020461	0.00465463		8.47519	26.267
	0.00303504	0.00269396		5.15618	10.3616
	0.00262511	0.00150074		6.63776	4.89085
	0.00163188	0.00249092		7.60577	6.63408
	0.00270513	0.00142389		11.7509	1.66776
	0.00118322	0.00154903		5.36452	1.33593
	0.00155498	0.0018276		7.02096	7.64703
	0.00145577	0.00236012		7.15605	9.16403
	0.00112481	0.00159088		2.81574	6.6261
	0.00298458	0.00107962		12.9102	5.35025
	0.00105747	0.00112953		3.85439	5.35302
	0.0013686	0.00136088		2.73659	5.91024
	0.00102306	0.00148367		2.99373	10.4406
	0.00226894	0.00455126		5.00697	22.6268
	0.00175813	0.00114011		3.48379	7.93315
	0.00179627	0.00238797		10.4455	14.9455
	0.00173503	0.000810532		4.30838	3.01007
	0.00266691	0.00186499		8.23364	5.48231
	0.00163318	0.00439035		6.03472	18.9194
	0.000719541	0.00137714		3.45053	8.15968
	0.00174551	0.000631769		7.52607	2.90219
	0.00310796	0.00141483		18.6912	6.06751
	0.00235252	0.00161399		10.2915	6.80364
	0.000776509	0.00152317		2.56288	9.68545
	0.00260121	0.00146559		7.94061	9.67815
	0.00167312	0.00228046		9.40233	13.4666
	0.00127425	0.000922335		5.96825	3.29066
	0.000845861	0.00219157		2.71182	14.1952
	0.00117695	0.00195008		5.88094	9.08881
	0.00188705	0.0012381		11.4245	6.17886
	0.00332958	0.00142507		18.4966	6.3435
	0.00130573	0.000321471		1.03658	2.51594
	0.00129685	0.000926475		3.52915	2.94441
	0.00200583	0.000755396		5.7941	3.04829
	0.00258645	0.00250414		12.4606	12.9733
	0.00318233	0.0018026		9.73392	6.13182
	0.00174176	0.0019867		5.66804	6.25056
	0.00076074	0.00303901		4.62435	17.0169
	0.00167318	0.00139214		5.2516	6.79995
	0.00153231	0.00176422		6.16853	11.2274
	0.00251936	0.00172106		3.89036	10.6107
	0.00379604	0.00651587		9.71399	30.3388
	0.00199872	0.00284026		5.74251	14.7529
	0.00260827	0.00338099		8.36847	11.2291
	0.00190753	0.00101167		6.92744	5.78654
	0.00138088	0.00265165		7.21345	5.81733
	0.00342182	0.00286665		9.93075	15.8531
	0.00154164	0.0035919		11.2973	14.2645
	0.00246566	0.00070724		8.31699	4.92119
	0.000914374	0.00131699		4.71879	5.95205
	0.00191837	0.00159173		9.28979	7.36982
	0.00174102	0.00170878		10.9382	8.7891
	0.00224151	0.000986872		11.2112	3.69269
	0.000759425	0.00149255		3.8579	7.07233
	0.00110936	0.00148112		6.41395	6.54358
	0.00172696	0.00114207		13.0411	5.8551
	0.00160113	0.00418378		6.11039	27.2653
	0.00214877	0.00422578		12.327	21.6372
	0.00302308	0.0015448		3.39234	7.9524
	0.00157122	0.00180616		10.9896	10.628
	0.00252683	0.00167666		10.4262	8.19797
	0.00205657	0.00136129		5.43096	5.74643
	0.00182833	0.00607426		9.7013	27.3199
	0.00157259	0.0022856		2.30209	12.4842
	0.00151558	0.000992264		7.5428	2.31859
	0.00492379	0.00178217		23.2772	6.67957
	0.00415178	0.00560878		14.1068	29.76
	0.00171571	0.00436546		7.82353	10.7752
	0.00138354	0.0027541		10.7324	14.9226
	0.00271045	0.00103029		10.2316	4.1131
	0.00246251	0.00104712		16.9063	4.37519
	0.0023739	0.0025572		7.2345	0.0550299
	0.00226831	0.0016751		11.2647	5.83874
	0.00281693	0.00113038		7.40327	6.41191
	0.00266881	0.0031156		10.0631	14.8598
	0.0018914	0.0010978		12.0955	3.23126
	0.00240681	0.00222645		4.95014	8.48076
	0.00142152	0.00262449		8.84974	17.6691
	0.000849569	0.00186217		3.11126	7.85548
	0.00186548	0.00345953		9.03526	16.9636
	0.00223468	0.00238304		13.292	10.1683
	0.00162992	0.00105411		7.55847	5.40376
	0.00222579	0.001348		15.4253	6.06541
	0.00235792	0.00468154		5.09897	18.5956
	0.00170662	0.00426106		9.39055	12.2179
	0.00295448	0.00171939		15.3398	9.84274
	0.00194754	0.0010823		11.5772	3.23407
	0.00369169	0.00161623		21.2347	8.84162
	0.00125813	0.00211027		4.96774	7.3425
	0.000902067	0.00358938		1.58232	9.94662
	0.000819065	0.00174659		5.18464	8.569
	0.00129263	0.00157379		4.39716	9.24874
	0.00130354	0.000590225		8.70591	3.11458
	0.00208368	0.00155688		6.92019	5.51118
	0.00247748	0.00102022		6.54569	8.07545
	0.000754506	0.00216762		5.16995	7.19667
	0.00134224	0.0008324		9.34236	5.67994
	0.0014235	0.000913334		11.2495	5.20146
	0.00125306	0.00812533		6.90446	22.6851
	0.00182776	0.00182374		8.80511	6.37131
	0.00102222	0.00110342		2.54521	2.86987
	0.00203773	0.00140032		10.6945	6.63398
	0.00169086	0.000881711		7.51941	4.07956
	0.00360664	0.00137865		11.0015	7.50394
	0.00162115	0.00406597		9.70197	27.1036
	0.00165471	0.00344872		6.57666	10.6691
	0.00419403	0.00576461		18.5129	25.9823
	0.00214095	0.00439118		7.53451	12.7869
	0.00193385	0.00100491		14.3628	4.25861
	0.00131345	0.00232584		8.78582	11.3967
	0.00134337	0.00167579		8.42681	9.37187
	0.00172298	0.0012936		5.5485	7.26747
	0.00126885	0.00364207		8.48645	14.5681
	0.0014046	0.00219929		7.43935	7.74927
	0.0017837	0.00287731		9.31718	4.00938
	0.00196224	0.00241464		7.58447	12.3856
	0.00189896	0.00152527		7.37036	6.96908
	0.000843712	0.00158863		2.3748	7.20329
	0.00175955	0.0018054		6.59947	7.45071
	0.000916061	0.00131345		5.98115	7.83183
	0.00282523	0.00246372		8.24213	5.88407
	0.00392872	0.00127414		22.3199	4.56492
	0.00234117	0.000786415		12.2993	4.01839
	0.00131777	0.00197323		7.26973	5.19615
	0.00120203	0.00119149		9.35267	4.39399
	0.00159391	0.00176835		7.24666	4.02015
	0.00208584	0.0041214		9.25004	17.5416
	0.00190996	0.00204068		9.82396	9.74684
	0.00123797	0.000715687		6.72002	4.69099
	0.00141678	0.00166795		7.37254	7.11662
	0.00182749	0.0026628		8.27426	13.5847
	0.00182008	0.00114614		9.11541	2.61581
	0.00110496	0.00273639		4.41898	11.3824
	0.00244361	0.00210248		15.2935	13.8495
	0.00183758	0.00318134		6.91269	7.05254
	0.00145022	0.00327643		4.34504	22.5851
	0.0027405	0.00152168		8.26068	2.74632
	0.00161192	0.00167529		6.83213	7.15791
	0.00169819	0.0021584		4.46182	9.48612
	0.00223914	0.00320308		13.2533	17.9645
	0.00206528	0.00147315		12.8401	7.12354
	0.00208848	0.00153259		11.0484	4.8079
	0.00195105	0.00222395		1.13132	9.77928
	0.00110952	0.0044318		7.52267	26.2593
	0.00135509	0.00352315		8.31562	11.0021
	0.000788457	0.000732179		2.94535	4.11667
	0.00178911	0.00202201		12.2461	10.2098
	0.00221301	0.00135335		7.36443	5.68888
	0.00162153	0.00396652		7.7159	20.2039
	0.00180121	0.00394035		7.90574	15.5831
	0.00270749	0.00440589		12.6052	17.2521
	0.00284999	0.00263152		15.0733	10.4579
	0.000610445	0.00116938		0.485546	4.69893
	0.00206718	0.00054312		7.478	2.65027
	0.00319072	0.000751325		21.1576	6.05064
	0.00137823	0.000638698		9.47389	1.7483
	0.00301525	0.00145226		13.5098	7.97242
	0.00126358	0.00177297		5.50623	7.02135
	0.00164925	0.00123807		1.79147	3.74665
	0.00176471	0.00124621		5.78556	9.59715
	0.00302596	0.00187113		10.64	9.30771
	0.00122561	0.0019424		8.00602	8.6647
	0.0033452	0.00372925		12.9435	17.058
	0.00916883	0.00116224		41.0201	4.94777
	0.00495889	0.0004635		26.7235	2.20042
	0.00464609	0.000200492		31.1735	0.913056
	0.00170604	0.000948514		11.624	6.14264
	0.00217868	0.00270466		8.77433	11.0917
	0.00100353	0.0036293		7.18771	11.76
	0.00254798	0.00273808		12.164	11.7057
	0.005001	0.00239982		14.529	8.67785
	0.00388273	0.00129535		13.33	5.85112
	0.00385413	0.00277172		22.3478	15.1433
	0.00221792	0.00139471		7.10803	6.99166
	0.00168949	0.00169358		5.42282	6.50226
	0.00230856	0.00252994		7.44231	8.27604
	0.00259447	0.00138387		16.5855	8.58018
	0.00140693	0.00488222		5.80785	13.8856
	0.00162895	0.00282295		8.36221	6.17352
	0.00302622	0.00174986		26.6693	7.22161
	0.000948307	0.00299417		6.171	8.56225
	0.00224467	0.00223188		8.04263	14.741
	0.0011198	0.00259314		7.04495	10.2414
	0.0043532	0.00155453		15.4418	8.33534
	0.00247745	0.000549398		13.0056	2.83399
	0.00107594	0.00135184		4.62116	7.33025
	0.00262596	0.00194338		11.1265	5.92348
	0.00128659	0.0018377		8.08158	6.81081
	0.00144654	0.00383013		6.1584	9.19682
	0.00149677	0.00120168		12.6813	5.48009
	0.00471419	0.00473381		11.6959	25.8144
	0.00144662	0.00173252		6.66385	9.37513
	0.00366375	0.00351296		23.9207	18.2376
	0.00232886	0.00167654		12.9749	4.31993
	0.00103712	0.00142397		5.11406	7.95925
	0.00297658	0.0012753		7.15501	0.104518
	0.00236663	0.00449682		7.90086	5.22977
	0.00118634	0.00156205		6.1213	8.46108
	0.00188339	0.00188867		11.1364	6.04571
	0.00210595	0.0010786		11.3905	7.69244
	0.00437214	0.00196743		21.8429	9.53624
	0.00176911	0.00207416		11.2184	9.45621
	0.00198987	0.00251111		10.5098	14.744
	0.000979866	0.00536431		0.10834	9.2564
	0.00160138	0.00248		9.09509	6.83324
	0.00267851	0.0021002		5.86977	3.57532
	0.00389108	0.00428434		8.52676	11.2482
	0.0044598	0.00265802		23.5864	5.13863
	0.00303249	0.00257058		16.3352	17.1164
	0.00232907	0.00148111		6.4401	4.20464
	0.00214008	0.00181836		7.95205	7.11245
	0.00123321	0.00259559		7.3587	12.2491
	0.00219552	0.00237816		6.95606	8.13938
	0.00169585	0.00256241		7.75293	9.54462
	0.00134159	0.00271652		7.37585	11.0844
	0.00165919	0.00321466		10.3729	18.9103
	0.00118798	0.00340516		5.7741	16.3565
	0.0015524	0.00194097		4.11918	5.81364
	0.00311029	0.00155749		7.16709	9.95517
	0.00085777	0.0012482		5.0118	7.91028
	0.00146605	0.00175491		8.17817	11.3528
	0.00248882	0.00104762		5.08302	6.60839
	0.00263941	0.00165388		12.7363	11.5604
	0.0013031	0.00269656		7.12591	13.4685
	0.00150855	0.00166631		9.53881	8.47339
	0.000954166	0.00734763		3.35985	40.0567
	0.00074644	0.0018382		3.91784	8.99524
	0.0015067	0.00271743		8.82542	6.79134
	0.00401165	0.00238486		7.27617	14.5477
	0.00293551	0.00186054		11.9505	2.24257
	0.00144552	0.00140957		7.25665	5.05446
	0.00169245	0.00199764		5.07465	6.26452
	0.00297653	0.00152612		18.6914	3.43579
	0.00169424	0.00306497		9.27737	9.37238
	0.000509693	0.00231849		1.6241	8.98592
	0.00315775	0.0024074		3.68636	7.73055
	0.00223987	0.00147863		5.36989	4.3922
	0.00227405	0.00605956		4.55081	14.7016
	0.00109175	0.00147867		7.42555	6.78293
	0.00144505	0.00293057		5.8749	9.03647
	0.00411664	0.0017363		15.9642	7.35863
	0.000540465	0.00109753		4.04166	5.20095
	0.00128729	0.00258283		5.61923	11.9556
	0.00254007	0.00311855		11.769	14.4796
	0.00133118	0.000929894		5.26088	4.38444
	0.000866369	0.000259882		5.22478	1.18657
	0.00346171	0.00301854		13.6383	10.9982
	0.00106691	0.000952284		3.83317	4.96746
	0.00299747	0.00212297		15.3294	5.71174
	0.00116456	0.0011309		7.80418	4.93158
	0.000989478	0.00552047		7.57597	18.6519
	0.00173573	0.000711243		4.5477	4.65056
	0.00104131	0.00208156		7.14411	8.8317
	0.00335	0.00403987		8.58187	20.6348
	0.00128229	0.00216183		5.86477	14.3705
	0.00248452	0.00348593		6.54768	11.7148
	0.00366038	0.00236722		5.50975	6.88565
	0.00164613	0.00179206		9.11949	6.69884
	0.00219677	0.00105436		11.2083	3.1869
	0.00291518	0.00184178		16.0912	3.28135
	0.00109935	0.00126473		6.20493	2.28843
	0.00111235	0.00150577		2.7375	6.52021
	0.00109354	0.000920378		8.39627	6.63921
	0.00188726	0.00232636		6.0256	7.29358
	0.00156716	0.00256235		6.69076	10.8142
	0.00169175	0.00138188		10.8289	3.76071
	0.00244907	0.00117562		7.44605	7.27721
	0.00198289	0.00928961		6.58343	27.5534
	0.00128098	0.000869929		4.14321	3.77461
	0.000563577	0.00211828		1.9485	3.67411
	0.00139939	0.00173571		9.4896	9.38597
	0.00116445	0.000919623		5.74115	5.94196
	0.00125442	0.0010416		1.54414	5.34698
	0.00194792	0.00336288		8.16926	31.2793
	0.00258005	0.002774		3.94611	12.0569
	0.00238091	0.00138577		15.3454	7.14522
	0.0017701	0.00428976		8.80531	10.3647
	0.00317905	0.00210251		8.76339	8.78014
	0.00296522	0.00599656		14.5422	26.6664
	0.00108221	0.00156581		2.7677	9.06827
	0.000532321	0.00130122		4.07039	4.71443
	0.000913376	0.00174731		5.90253	9.77462
	0.00179222	0.00587238		8.32265	18.7906
	0.00148642	0.00738283		6.98906	14.2758
	0.0016794	0.00268192		5.74047	11.1669
	0.00163757	0.00226224		12.2072	12.6265
	0.00157617	0.00200586		10.5658	15.1085
	0.00124122	0.0010246		2.43913	4.15847
	0.00074888	0.00145942		3.50499	6.60604
	0.00184975	0.00627091		9.08629	12.9928
	0.000745201	0.000654655		1.06042	4.19141
	0.00169753	0.00201088		11.592	7.40102
	0.00214508	0.00219753		7.3417	4.38617
	0.0014695	0.0014897		3.24773	7.9633
	0.00276685	0.0031788		16.045	7.85887
	0.00152778	0.00224512		4.80188	16.5868
	0.00137832	0.00280408		8.07985	6.1272
	0.00205888	0.00234549		5.55074	10.7556
	0.00122551	0.00117131		3.91757	7.16317
	0.00153492	0.000899105		8.47746	5.87284
	0.000521464	0.00301084		1.83367	16.2829
	0.000429368	0.00155826		2.14407	7.79551
	0.0016487	0.00128914		8.47634	4.97991
	0.00145881	0.00178719		7.52782	11.81
	0.00100749	0.00228279		3.35138	4.2937
	0.00181986	0.00172222		7.13347	6.93289
	0.00147735	0.00241225		6.65113	15.3804
	0.00213865	0.00200029		3.9712	11.7548
	0.000859205	0.00341778		3.13555	6.91853
	0.000904746	0.0012719		3.75382	8.39855
	0.00136265	0.0013332		3.8379	1.42366
	0.00184733	0.00139594		13.1638	1.79032
	0.000740512	0.00552359		5.48557	19.4668
	0.00126167	0.00142616		3.52309	7.95944
	0.00227227	0.00126339		8.69279	6.7835
	0.00238847	0.00170606		8.80005	6.55764
	0.00100261	0.00134811		8.60362	5.5481
	0.0013384	0.0031748		6.26728	11.8459
	0.00196493	0.00135468		4.73288	5.27323
	0.00441913	0.00959254		7.7647	28.3383
	0.00188794	0.00660422		3.55808	27.9645
	0.000931663	0.00153694		4.56244	9.58632
	0.00208048	0.00157864		5.30798	7.61123
	0.00194514	0.00225222		8.35908	13.0308
	0.00130057	0.00132565		5.03054	4.20501
	0.00213358	0.00123998		11.6134	4.35325
	0.00206557	0.00102623		8.8409	4.92869
	0.00208835	0.00179539		6.95598	5.21947
	0.000644088	0.00298009		1.23621	19.2351
	0.000839063	0.00216328		7.23267	13.1523
	0.00264881	0.00214147		10.4097	10.2345
	0.00202394	0.00297319		7.81484	8.19185
	0.00208288	0.00123729		4.56718	2.51941
	0.00193339	0.00143254		12.6292	8.44856
	0.00141591	0.0020693		10.0638	8.40828
	0.000525219	0.00220412		2.61447	6.61098
	0.00233291	0.00516124		14.4448	28.8426
	0.00144061	0.00113291		3.8026	5.39999
	0.000675278	0.00190983		3.22929	13.828
	0.0010707	0.00259466		5.61692	13.2853
	0.00276892	0.00134518		9.99623	4.41079
	0.00321415	0.00147194		8.29982	5.34088
	0.00142607	0.00166898		8.38127	12.2779
	0.00184304	0.00104206		8.94307	5.71876
	0.00145796	0.00183672		7.17267	5.06855
	0.0027478	0.00227453		4.71241	15.3933
	0.000992517	0.00180274		5.75103	7.89005
	0.00205153	0.00202935		6.55823	3.25784
	0.00255362	0.00249625		7.81368	9.86226
	0.00145057	0.00609301		10.7295	34.4843
	0.00152134	0.00306085		7.10489	14.4925
	0.00278121	0.00143134		10.2438	5.68311
	0.00132271	0.0015695		8.92077	4.98941
	0.00302728	0.00250856		6.90911	7.80813
	0.00126047	0.0033337		4.11597	14.4764
	0.00206635	0.00218213		10.8072	1.9333
	0.000757671	0.00222262		0.94181	8.96951
	0.00106194	0.00121787		3.94795	4.99644
	0.000950374	0.00215324		6.91392	7.69893
	0.000770328	0.000810902		4.98365	0.604526
	0.00132754	0.00113898		5.14587	4.9941
	0.00340851	0.00213085		10.9391	7.0941
	0.00309172	0.00642523		8.81422	27.3274
	0.00226999	0.0048007		7.68346	31.1541
	0.00178367	0.00205853		8.3137	9.2545
	0.00199327	0.00439456		7.17268	20.5444
	0.00205939	0.00266969		11.7135	6.53148
	0.00114431	0.00115495		5.8303	8.51375
	0.00216399	0.00118328		7.81962	3.19898
	0.00144145	0.00263929		3.5606	13.7473
	0.001991	0.000595391		0.443875	3.09387
	0.00112291	0.000535343		5.50153	0.0392844
	0.000420658	0.0007297		2.8416	3.73972
	0.00506257	0.00174992		16.5355	5.68742
	0.00350453	0.00117554		26.56	6.37424
	0.000683638	0.00100604		3.09277	5.64553
	0.00075248	0.00171609		3.0439	6.48182
	0.0018455	0.00163767		5.46963	7.04649
	0.000752904	0.00101132		1.3477	5.56862
	0.00208324	0.00166655		9.23496	8.39725
	0.000551566	0.00056476		0.125084	4.42
	0.00152369	0.00210722		11.1861	11.4004
	0.00140021	0.00157818		4.17183	10.1841
	0.00130656	0.00300541		8.52167	11.9088
	0.00108314	0.00313902		3.5461	16.6131
	0.00272954	0.00186855		7.56179	8.83653
	0.0011076	0.0046036		6.88059	18.6646
	0.00143864	0.00250506		4.48552	9.52869
	0.00296065	0.00251419		12.0175	11.5611
	0.00419038	0.00153618		11.738	6.02685
	0.00126499	0.00140557		3.93056	6.8742
	0.00136906	0.00322609		10.0907	8.72341
	0.00213985	0.00229975		9.28949	7.74848
	0.00137655	0.00216185		7.38893	9.40298
	0.00403012	0.0062677		12.9625	34.8372
	0.00114911	0.00158002		3.29865	9.6144
	0.00149199	0.00504772		10.811	34.9593
	0.00281289	0.00811712		7.16468	53.0369
	0.00203161	0.00251339		10.2798	12.2241
	0.00177846	0.000936523		9.82273	5.86404
	0.000922461	0.00135994		5.37	9.46627
	0.00226027	0.0010618		11.2795	4.5281
	0.00215804	0.00229978		8.32568	8.01533
	0.00186862	0.00182459		6.97967	9.97872
	0.00292312	0.000786103		10.6451	4.95074
	0.00113333	0.00308027		5.30032	19.0235
	0.00151226	0.00288195		9.26282	22.3063
	0.00100881	0.00108718		4.92044	9.41477
	0.00166348	0.00115167		4.75602	7.19973
	0.00257022	0.000966627		8.41168	3.99642
	0.00113716	0.00159193		4.49007	8.1364
	0.000913764	0.0027664		4.22554	13.411
	0.00100887	0.000871635		1.49954	5.89385
	0.00151241	0.00216188		8.28994	10.0246
	0.00203792	0.00148946		4.75665	8.67456
	0.000988954	0.00176267		4.63406	8.70561
	0.00243367	0.00145299		10.2829	7.99848
	0.0010691	0.00143203		6.53235	3.94362
	0.00100229	0.00166816		2.98844	10.2886
	0.00320148	0.00218903		17.4404	10.6093
	0.00259878	0.000962651		13.1907	6.1567
	0.00289864	0.00152183		4.94411	7.48233
	0.00155817	0.00190145		8.64432	0.295751
	0.000837252	0.00215534		6.5874	5.40734
	0.000727306	0.00441726		6.49834	20.3602
	0.00284675	0.00355952		11.7656	20.233
	0.00193716	0.00302348		10.542	18.4588
	0.00157807	0.00197064		6.8846	13.1714
	0.00254601	0.0052796		7.65341	22.1733
	0.00133573	0.00408246		7.15887	24.9224
	0.00232078	0.000809958		16.7734	5.39213
	0.00272334	0.00225026		7.81058	5.60733
	0.000340453	0.00326997		2.49451	18.1727
	0.000931329	0.003259		5.75473	17.4548
	0.00149177	0.001808		7.58237	7.05404
	0.00176626	0.00328154		9.6762	9.88231
	0.00161599	0.00201055		7.77493	11.0956
	0.00130494	0.0016306		1.44442	3.4111
	0.00341804	0.00311779		27.2252	18.1084
	0.00114101	0.00172055		5.69367	6.90808
	0.00200545	0.00137442		10.4868	9.42489
	0.00122769	0.000430705		8.92854	2.30441
	0.00142381	0.00081131		8.15026	5.13439
	0.000918745	0.00208979		1.98837	5.78113
	0.00187769	0.00115367		6.19695	4.62559
	0.00116697	0.0015967		6.32667	4.73812
	0.00209481	0.00191759		11.2567	14.5774
	0.00142357	0.00642535		8.38258	25.4138
	0.00207513	0.00148084		12.237	5.95614
	0.00197425	0.00369632		10.5199	11.9036
	0.00314642	0.00185914		9.87022	8.02515
	0.0017071	0.00183741		2.8621	0.568737
	0.00211765	0.00693622		9.0099	20.2453
	0.0013617	0.0027217		5.51367	14.4251
	0.00164868	0.00411898		8.7446	22.6339
	0.00285008	0.00460412		10.4795	20.7039
	0.00119845	0.0019224		2.94381	14.6444
	0.00201694	0.000681924		9.54968	1.73709
	0.00213536	0.000359882		11.6784	1.6182
	0.00176522	0.00144494		11.4014	8.76737
	0.00123729	0.00234689		4.80904	8.93719
	0.00134503	0.00137394		7.65922	3.73919
	0.0017071	0.00145804		7.75627	6.78584
	0.00179612	0.00217648		2.8755	7.72405
	0.00191996	0.00240107		6.10454	8.70577
	0.00199836	0.00157703		7.96648	6.89834
	0.00188121	0.0015762		6.11757	5.5018
	0.00106127	0.00137577		3.96043	4.73424
	0.00075467	0.00329109		5.1601	13.7245
	0.00149702	0.0024408		9.78213	13.6345
	0.002194	0.00123239		8.55328	3.73447
	0.00132362	0.00180037		7.37729	6.38088
	0.00130227	0.00198759		7.19355	8.07586
	0.00213651	0.0010783		12.7241	6.12836
	0.00328374	0.00432475		14.2534	13.9223
	0.000799112	0.00466449		6.15379	19.3578
	0.00172242	0.00588191		5.89798	24.1977
	0.00213042	0.00136555		12.4306	6.56585
	0.0014487	0.0017436		3.95796	13.2512
	0.00335552	0.00137484		13.4567	4.72348
	0.00184489	0.00476946		5.09923	14.2348
	0.000574258	0.00080048		1.55262	4.214
	0.00195389	0.00221563		7.35267	9.62011
	0.00188174	0.00435482		8.97193	28.5966
	0.00190393	0.00125551		6.55281	7.06485
	0.00166475	0.00225051		6.2689	11.086
	0.000831612	0.0013829		5.82738	6.85916
	0.00143333	0.00045856		7.34406	3.13105
	0.0017588	0.00308322		10.2668	10.1584
	0.00136547	0.00395649		6.03019	11.2246
	0.00165684	0.00102471		11.7528	7.61843
	0.00080228	0.00259191		5.55201	8.36143
	0.00129974	0.00127767		4.41017	6.33372
	0.00241966	0.00134857		4.03024	7.87577
	0.00195454	0.00172894		12.5001	7.26705
	0.00262435	0.00155416		14.8997	4.57348
	0.0024478	0.00046983		12.7104	2.30986
	0.00215601	0.000915441		11.4223	1.14946
	0.00141764	0.00251436		4.13932	7.79083
	0.00145662	0.00399167		5.10156	14.3776
	0.00265682	0.00222647		9.38599	7.25991
	0.00279011	0.000807709		15.5472	4.23072
	0.00277825	0.00154225		5.65888	6.1017
	0.00208901	0.00134328		7.32223	8.45679
	0.00176886	0.00252549		3.76247	14.4007
	0.00124214	0.00191108		8.729	8.1029
	0.00179955	0.00117756		7.95181	7.2244
	0.0022646	0.00161701		6.86153	7.35658
	0.00265925	0.00149989		1.68143	8.24234
	0.00426796	0.00384187		13.8611	13.663
	0.00321602	0.00300674		13.9393	13.4995
	0.0015236	0.00611718		8.28509	33.0265
	0.0023804	0.000801105		9.17254	6.83247
	0.00191744	0.00289615		9.95181	16.6498
	0.0022987	0.00616103		10.5963	16.155
	0.00510212	0.0010394		17.6605	7.60768
	0.00607095	0.00117635		27.1211	6.5127
	0.000665941	0.00285594		2.68393	13.9469
	0.00112343	0.00205308		5.87649	8.1351
	0.00308406	0.00137662		14.0812	7.29336
	0.00139453	0.00192332		8.30843	14.7217
	0.000903195	0.00127731		4.80705	5.86889
	0.00132916	0.00146344		3.95677	6.55236
	0.00281735	0.00104649		12.7958	6.69258
	0.000930686	0.00321801		3.45196	4.58227
	0.000627176	0.00287458		4.55368	10.7746
	0.00170831	0.00225487		9.12099	9.32292
	0.00214587	0.00234545		10.5081	9.76391
	0.00371962	0.00046314		12.9807	1.55277
	0.00226965	0.00116387		4.62462	5.33629
	0.00435057	0.00437832		15.6844	22.1363
	0.00100269	0.00207923		4.55942	8.3475
	0.00132838	0.00279255		6.82023	7.1194
	0.00156398	0.000424033		4.62279	3.30942
	0.00165777	0.00362783		8.13897	12.4298
	0.00315769	0.00114493		5.57368	6.05342
	0.00363719	0.00223823		7.33272	8.01045
	0.00305152	0.00922198		19.9813	18.7148
	0.000569059	0.00149766		3.53864	8.9251
	0.00248886	0.0041696		18.4691	19.7413
	0.00342817	0.00246062		14.0925	14.2348
	0.0027382	0.00316436		8.19421	13.9192
	0.00242309	0.00526921		10.3733	13.5825
	0.00158178	0.0013667		4.35077	3.75905
	0.00392775	0.00307088		14.6882	24.3191
	0.00246074	0.00188711		6.59805	9.54528
	0.00176677	0.002797		8.748	7.49258
	0.00133599	0.00169317		3.07027	6.8494
	0.00231191	0.001791		8.43804	7.55853
	0.00166057	0.0009808		7.12422	6.57918
	0.00177321	0.00128827		10.3087	6.89422
	0.00201771	0.000909125		14.246	6.28271
	0.00454155	0.00140054		8.69908	0.0569542
	0.00232277	0.00147485		9.1126	7.59121
	0.00170772	0.00151997		8.01131	6.34859
	0.00241771	0.000803069		10.6191	4.77997
	0.00302668	0.001285		6.114	5.15386
	0.00287391	0.00575413		9.17707	22.9894
	0.00930091	0.00463865		9.4529	24.2029
	0.00171415	0.00253298		3.06176	15.5224
	0.00215389	0.00316758		7.24236	20.4014
	0.00223192	0.00444631		7.17128	9.00251
	0.00224144	0.0027352		7.43141	8.54734
	0.00182988	0.000952723		6.80593	5.6023
	0.000996348	0.00113595		5.65305	7.3735
	0.00156889	0.00463928		9.35737	2.38036
	0.00207761	0.00140537		11.5362	8.1626
	0.00137385	0.00179657		5.7559	8.01876
	0.00123955	0.00123868		6.45884	3.06547
	0.00138673	0.00174827		4.59112	7.187
	0.000767249	0.000241809		5.40043	1.73907
	0.00224356	0.00152923		5.77809	5.60405
	0.00122657	0.00266604		6.05076	12.198
	0.00137439	0.0079416		6.70182	29.8584
	0.000884411	0.00243319		1.78835	12.7778
	0.0020394	0.000768099		13.2256	3.7004
	0.00143022	0.00200354		7.30212	8.48607
	0.00184931	0.00149498		3.62669	5.40952
	0.00121624	0.00362754		5.9981	10.8908
	0.0010848	0.00100693		3.88278	5.28199
	0.00116928	0.000853544		8.01888	4.76955
	0.00183531	0.00227499		5.9245	9.1777
	0.00173943	0.000976091		8.10054	5.59958
	0.00205127	0.00537399		9.28304	11.319
	0.0011463	0.000642593		4.75569	5.35796
	0.00109574	0.00127841		6.85077	3.68365
	0.00221925	0.00129385		9.11173	9.05596
	0.00131212	0.00200086		7.4326	10.2338
	0.00113118	0.000565113		7.27491	3.42213
	0.0017484	0.00268349		9.41233	11.1018
	0.00241758	0.000340129		10.7332	1.93153
	0.00092039	0.000973204		4.70738	6.42995
	0.0016366	0.00188984		8.44265	8.85555
	0.00230548	0.000678172		0.689969	3.45324
	0.00217857	0.00256355		0.492371	1.63392
	0.000881871	0.000715168		3.19683	4.55154
	0.00341527	0.000837717		14.4227	4.61389
	0.00145872	0.00105362		8.52122	6.24389
	0.000828148	0.00140232		2.74241	6.30241
	0.00190104	0.00544269		9.99187	14.2963
	0.000645706	0.00325505		2.08734	11.0837
	0.00104544	0.00104091		3.91132	7.4471
	0.000702663	0.0011904		4.35451	7.62801
	0.00157095	0.000567228		6.59446	1.81711
	0.000662903	0.00260831		3.87209	11.6017
	0.00183672	0.00152351		8.57361	12.0731
	0.00110506	0.0014029		7.56335	8.26539
	0.00210902	0.00179398		12.7206	10.06
	0.00239421	0.00113198		10.9608	4.84696
	0.000992136	0.00250585		5.06425	13.6792
	0.00124546	0.00237742		4.92646	11.1189
	0.00117481	0.00199902		6.9074	11.9106
	0.00149386	0.00229151		7.18173	16.7797
	0.000619371	0.00209212		1.5017	7.16194
	0.00104754	0.00213094		2.31381	11.438
	0.0015633	0.00229626		7.08038	8.13472
	0.00180835	0.00469868		6.47417	21.9367
	0.00163345	0.00356595		7.05275	12.4974
	0.00170146	0.00195099		5.9875	4.7797
	0.00202664	0.00151508		11.145	8.40743
	0.00143436	0.00093951		1.15544	5.78372
	0.000825953	0.00339049		3.05432	16.107
	0.00519977	0.00120347		20.2303	7.26747
	0.00258502	0.00152486		9.34091	5.79594
	0.00274483	0.00251929		10.5757	8.92486
	0.00136257	0.00120869		5.82173	7.15635
	0.00263143	0.000820121		13.7494	5.86277
	0.000897896	0.00214185		5.21127	9.3532
	0.00315286	0.00171028		9.45557	7.59505
	0.00222187	0.00259875		9.8632	1.46223
	0.00140122	0.00482155		9.00282	26.0169
	0.00165182	0.00304413		8.07727	8.05128
	0.000920002	0.00099194		4.59644	6.88697
	0.0021393	0.00105409		11.2264	6.22884
	0.00270073	0.00255336		16.3109	8.04356
	0.00326372	0.0019758		3.28366	9.51629
	0.000656318	0.00190241		5.64462	8.93151
	0.00169077	0.00293213		7.19919	9.75925
	0.00246758	0.00214904		10.1477	9.2128
	0.000867848	0.00208935		5.34214	14.2926
	0.00136673	0.00115441		9.05259	4.88758
	0.00281525	0.00309799		8.33413	16.2845
	0.00303731	0.00181259		14.0826	10.3897
	0.00198142	0.00204123		9.71063	6.62358
	0.00319133	0.00229522		14.4095	10.1089
	0.00142536	0.00171128		3.26863	7.23764
	0.00262599	0.000869385		13.8553	5.23736
	0.000963661	0.00167352		6.13998	7.22839
	0.00108163	0.00157862		6.74778	11.8228
	0.00172268	0.00334924		8.43197	21.9526
	0.00101373	0.00258943		6.92235	14.537
	0.00133731	0.000944029		4.35955	4.5537
	0.00162111	0.00309835		8.65615	8.7004
	0.00299577	0.00201092		10.4235	4.01668
	0.00111816	0.00118048		6.14483	6.09994
	0.00169229	0.00161612		10.7887	10.8963
	0.00370403	0.0012522		9.14243	7.65686
	0.00204087	0.00293471		7.72274	4.82657
	0.00149371	0.00123346		7.22289	6.29274
	0.00110205	0.00217665		5.39731	14.321
	0.00291911	0.0025998		8.95734	17.7649
	0.00173023	0.00110755		3.56949	6.87787
	0.00188602	0.00355517		9.50294	18.8203
	0.0020349	0.00234243		5.85405	6.47982
	0.00213669	0.00142972		4.62818	3.85473
	0.000901682	0.00283112		5.59404	11.0278
	0.00270013	0.00140225		3.27437	5.68061
	0.00192133	0.00248973		6.54888	10.375
	0.00341631	0.00204211		10.5441	11.5005
	0.00203575	0.00183765		12.6656	11.2012
	0.00232082	0.00286656		7.9412	17.4564
	0.00192345	0.00115212		8.7166	2.83609
	0.00186062	0.00240533		9.8746	15.3439
	0.00089954	0.00122811		6.44543	6.54489
	0.00148881	0.0017494		9.2902	6.19888
	0.00158862	0.00165138		7.4093	9.71398
	0.00223374	0.00146964		7.4622	6.58928
	0.00133464	0.000850977		8.72302	5.9166
	0.00142239	0.00163109		9.97193	8.66258
	0.00160004	0.00154019		12.1068	2.41105
	0.00142814	0.000925624		5.03348	4.78744
	0.000987691	0.000497195		3.78292	2.42685
	0.00344075	0.00209016		9.87568	7.40096
	0.00250801	0.000866617		15.7031	3.70711
	0.00288758	0.00142616		4.15543	9.05718
	0.00210062	0.00117412		5.38697	4.41274
	0.00136278	0.00133676		8.40408	7.3464
	0.000809862	0.00225559		5.43607	10.0949
	0.00184657	0.0012291		7.97064	6.57973
	0.00234568	0.00171027		4.31703	7.99424
	0.00158163	0.00223476		7.10387	10.8604
	0.00171754	0.00191159		9.5935	9.39718
	0.00155552	0.00137312		6.50919	10.5347
		0.00303838			14.1527
		0.00238776			9.40497
		0.00125986			7.8837
		0.00312668			11.4436
		0.00207943			7.48925
		0.00168436			5.53835
		0.000960575			4.205
		0.00171149			7.10614
		0.00406563			19.6974
		0.00153667			6.25365
		0.00193729			11.1481
		0.00135744			7.09183
		0.00145875			8.12538
		0.00138878			6.72191
		0.000610008			3.44537
		0.000718753			4.05138
		0.00184766			8.13934
		0.001107			4.30563
		0.00234116			8.16548
		0.0018117			7.00242
		0.00154429			4.62138
		0.00117414			7.58375
		0.00113995			7.45336
		0.00129579			5.53527
		0.00187427			10.3251
		0.00175441			8.67253
		0.002556			0.899661
		0.00190327			11.1344
		0.0015001			9.51623
		0.0038649			19.3545
		0.00134288			6.3657
		0.000738367			5.73211
		0.00136394			6.41187
		0.00229682			9.84748
		0.00109143			6.76981
		0.00550269			25.4837
		0.00523957			32.8252
		0.00200083			7.19565
		0.00357631			24.365
		0.00438054			11.0419
		0.00214182			11.0846
		0.000304617			1.96585
		0.00125031			5.67638
		0.00221397			12.9177
		0.00208236			13.0057
		0.00161266			5.06645
		0.003441			11.6254
		0.00191723			8.3722
		0.00179449			8.01992
		0.00271647			14.0807
		0.00222022			11.3396
		0.00241125			7.15611
		0.00076933			5.24444
		0.000831816			3.04314
		0.000982066			3.87771
		0.00120357			5.01105
		0.00129023			7.71909
		0.00163314			4.84382
		0.00345898			12.366
		0.00206532			11.8654
		0.00191317			10.458
		0.0048104			14.418
		0.00152106			4.74168
		0.00240857			13.4141
		0.00514697			12.2307
		0.00453805			25.4276
		0.0028707			13.3538
		0.00313043			13.3953
		0.00382219			21.253
		0.00336354			12.5491
		0.00210006			5.84041
		0.0018078			4.42533
		0.00134645			5.17924
		0.000702866			4.80917
		0.00142148			7.20519
		0.000654264			2.86574
		0.00160198			10.2676
		0.00235034			10.4648
		0.00109589			3.64424
		0.00108421			6.31608
		0.00139816			4.81676
		0.000637654			4.37471
		0.00177459			8.83705
		0.00160392			3.81026
		0.00146351			13.539
		0.00235673			14.6835
		0.00589683			17.9938
		0.00273736			7.98957
		0.00451797			19.113
		0.00211899			10.4538
		0.000772494			3.65199
		0.00203968			13.4873
		0.00768374			32.3796
		0.00338469			15.685
		0.00303745			13.2531
		0.00342061			12.1753
		0.00325917			18.46
		0.00662049			18.0211
		0.00218285			14.7263
		0.000504534			2.92562
		0.00179983			3.49186
		0.00260194			14.1022
		0.00558218			11.8776
		0.00203744			7.362
		0.00174196			5.56077
		0.00414117			18.7281
		0.00420507			25.1531
		0.00307333			19.2708
		0.00149166			12.2422
		0.00315645			8.5745
		0.00234023			11.5372
		0.00202875			13.3972
		0.00611279			26.4985
		0.00153039			12.8283
		0.00332059			20.3729
		0.00560921			14.4752
		0.00205578			15.7202
		0.00251059			7.79456
		0.000938731			3.48636
		0.00160216			6.81768
		0.00214483			12.0493
		0.00163649			9.90659
		0.00228689			7.39121
		0.00121142			6.70723
		0.00194673			9.82579
		0.00116362			6.30426
		0.00277181			5.93807
		0.00182774			7.81574
		0.0021346			6.02597
		0.00105191			3.9703
		0.000589407			2.62595
		0.00157925			5.17372
		0.00293855			7.16438
		0.00348924			17.1678
		0.0041488			15.5737
		0.00320638			6.47142
		0.00303957			15.0509
		0.00178308			9.57776
		0.00248703			11.5197
		0.000634461			3.03576
		0.00189192			13.074
		0.00265414			7.43771
		0.00149631			8.10085
		0.000753178			5.31626
		0.00138364			7.53722

## Sheet: ED_Fig2f
	Raw Counts				Percent (plotted in ED Fig. 2f)
Trial	Single	Double	Other (seed only / no seed)		Single	Double
1	281	29	4133		6.32456	0.652712
2	196	10	2817		6.48363	0.330797

## Sheet: ED_Fig2h
	Curvature			Amplitude
	no ATP curvature (um^-1)	with ATP curvature (um^-1)		no ATP amplitude (nm)	with ATP amplitude (nm)
	0.00202794	0.00107099		14.7768	4.23144
	0.00124084	0.00105371		4.64092	4.34114
	0.000849173	0.00258307		4.44732	9.29283
	0.00168018	0.00168414		0.855788	9.16532
	0.00208672	0.00101806		3.15444	2.98701
	0.00223599	0.00102813		8.59747	3.79502
	0.0013095	0.0010309		2.52272	2.30427
	0.00173093	0.00153425		2.39077	6.11268
	0.00251843	0.000798378		10.2891	1.54465
	0.000887543	0.0009418		0.315583	5.23385
	0.00211011	0.000938863		2.98157	3.30488
	0.00156015	0.00059244		4.1031	1.47233
	0.00132476	0.0031231		2.83396	11.1598
	0.00197189	0.00293285		6.31533	14.7327
	0.00101059	0.00970329		4.08266	24.6463
	0.000431805	0.00727975		1.75344	21.0405
	0.00192904	0.00397801		3.72362	10.8611
	0.0008349	0.00149453		4.68875	11.0154
	0.000780489	0.00195729		4.42185	9.46151
	0.00208679	0.00492961		0.475945	16.7433
	0.00218591	0.00228915		6.77925	7.629
	0.00137149	0.000913726		3.8118	8.50521
	0.00138075	0.00036267		7.29076	0.8709
	0.000971317	0.000817446		3.80976	4.24656
	0.00136692	0.00154556		4.62615	8.08764
	0.00102914	0.00299645		6.94759	8.85615
	0.00193792	0.00223895		5.89372	5.17136
	0.00185698	0.00155425		0.60025	6.17501
	0.00103256	0.00439088		3.15036	10.778
	0.00133261	0.00128979		4.59159	6.58626
	0.00130958	0.00165768		4.71255	6.20627
	0.00145845	0.000914515		5.33011	4.6054
	0.00163675	0.00314575		7.17324	1.5276
	0.00088052	0.00334406		5.15386	9.74661
	0.00196573	0.00051616		6.98364	3.62251
	0.000781049	0.00095332		4.34117	2.62602
	0.00166286	0.00138495		10.3801	1.11609
	0.00129746	0.000804427		4.55999	2.74009
	0.00114845	0.00677256		3.73281	10.1417
	0.00222088	0.00132694		8.6479	9.16271
	0.000666117	0.00110942		1.90017	3.44949
	0.00161825	0.00197928		3.90034	4.33211
	0.00249971	0.000734162		6.46351	4.1248
	0.00144103	0.00188727		5.97785	12.4337
	0.00119327	0.00198586		2.53329	4.54216
	0.00105189	0.00218297		6.88922	5.2185
	0.000901552	0.00351605		3.21393	19.6495
	0.0032877	0.00306079		5.73949	8.50224
	0.00204623	0.00122932		6.42974	3.48594
	0.00164365	0.000810996		4.1398	2.44811
	0.00129896	0.000538474		0.280125	3.77744
	0.000772209	0.00352408		5.75709	21.4603
	0.00110768	0.00101967		6.22667	3.71042
	0.00133499	0.000277396		6.89978	1.55302
	0.00182259	0.00761126		1.42878	9.52444
	0.00214854	0.00638178		0.0282729	16.8179
	0.00171417	0.000861828		1.12927	4.12287
	0.000927375	0.00188551		4.48498	6.96937
	0.00222883	0.000332248		16.2371	2.58265
	0.00127908	0.0030315		2.15247	17.0464
	0.00131276	0.000766431		4.65268	3.04632
	0.00167948	0.00206752		5.76002	5.97185
	0.0021601	0.000235907		3.01664	1.5717
	0.00085402	0.000547129		2.58023	2.17633
	0.000585018	0.00111399		1.29172	2.54219
	0.00408095	0.0015012		9.60009	2.91372
	0.00414049	0.00096462		7.88081	6.25799
	0.00379519	0.00103825		5.75009	5.47674
	0.000524066	0.00055929		3.17335	2.69091
	0.00232292	0.000436004		8.82881	2.22763
	0.00160592	0.000788243		3.54766	3.63691
	0.00302594	0.000428528		13.3483	2.15915
	0.00186122	0.00195896		2.02767	8.59814
	0.0011881	0.000875048		0.36109	5.32588
	0.00148571	0.00117701		2.51537	3.81013
	0.00154163	0.00167329		0.0130273	7.24929
	0.00154586	0.000371318		1.95399	1.30456
	0.000458813	0.00237752		2.40914	5.61285
	0.00153477	0.00136115		8.30271	0.996924
	0.000614649	0.000846826		1.42881	0.971821
	0.00314132	0.00168045		8.83483	4.52546
	0.000773296	0.000826907		4.38151	3.00253
	0.000463163	0.000722858		1.87194	1.53056
	0.000773223	0.000789761		5.04045	2.15118
	0.00148685	0.00196286		4.93834	9.87905
	0.00156635	0.00164391		8.00386	4.69039
	0.00127084	0.00271527		6.63269	4.92883
	0.00185429	0.00191767		4.98672	10.7155
	0.0007013	0.00118395		3.98002	2.9956
	0.000824658	0.000719694		3.47433	2.20639
	0.0011571	0.00124756		8.11025	6.94219
	0.00220611	0.00183434		4.16348	11.2224
	0.00362655	0.00138523		3.16074	6.6143
	0.00124056	0.0014421		5.66521	5.8362
	0.000609192	0.00351142		2.42992	10.8384
	0.000912971	0.00174691		4.20312	2.74282
	0.00117636	0.00128557		3.32101	9.06328
	0.00309436	0.00326074		6.02784	7.91664
	0.000996709	0.00135031		4.00153	6.17457
	0.00164035	0.000958575		4.98622	2.8915
	0.000676053	0.000505933		4.55589	1.60912
	0.00254514	0.00218893		6.92011	12.33
	0.000454205	0.00149897		1.55015	7.30539
	0.0016103	0.00352591		4.72548	7.89385
	0.00175698	0.00132065		8.15629	5.78429
	0.000801874	0.00140554		5.97212	4.40017
	0.00151858	0.000137189		8.52771	0.743921
	0.00201528	0.00161603		3.6537	8.50916
	0.000461877	0.0014344		3.60347	4.91626
	0.000866074	0.00147586		1.84569	6.74928
	0.00192566	0.00192357		9.64833	12.3676
	0.00162399	0.000621079		3.76553	2.24087
	0.00129109	0.000595224		5.8756	4.62908
	0.00131637	0.000701018		2.32713	3.57731
	0.00142997	0.00324849		10.7817	16.9326
	0.000794377	0.00212845		4.44268	8.08624
	0.00268606	0.000868241		9.77172	5.32028
	0.000701099	0.00344395		4.17881	9.8773
	0.00102562	0.00136182		4.82453	8.99152
	0.000783685	0.00172994		4.47708	9.39007
	0.00299535	0.000865272		10.4321	4.04932
	0.00102293	0.00143279		6.37629	5.02436
	0.00240018	0.00195035		16.2243	9.17167
	0.00236984	0.00121079		11.043	7.31721
	0.00457275	0.00214476		12.3503	10.437
	0.000560722	0.00121477		1.66007	1.91509
	0.00205459	0.000984707		11.2545	3.75926
	0.00152037	0.00172621		2.82789	7.05864
	0.00112706	0.0010341		8.05632	3.90082
	0.000920394	0.00149478		2.61911	0.753395
	0.000528523	0.00190314		2.96839	5.64179
	0.00114861	0.00138636		0.105258	8.25088
	0.00131301	0.00158058		6.6873	5.65515
	0.00158201	0.000662822		1.70957	2.66078
	0.00110842	0.00095216		4.44447	2.67504
	0.00200301	0.00515495		6.44161	14.7694
	0.00252809	0.00144975		11.1816	12.346
	0.00525618	0.00162812		20.4291	6.28522
	0.000728902	0.000476205		6.16065	2.44987
	0.00185555	0.000433391		8.15617	1.24762
	0.000974671	0.000270462		3.54245	1.97585
	0.000381857	0.00107597		2.14529	4.59446
	0.00121288	0.00242837		6.7826	11.0438
	0.00093747	0.000705425		4.89191	6.26044
	0.000317232	0.000844571		1.12121	1.67334
	0.00131128	0.00129473		5.96684	7.87106
	0.001868	0.00133794		4.95632	6.72099
	0.00109116	0.00106016		3.22241	4.3469
	0.00120517	0.00108531		4.34397	3.12215
	0.00219187	0.00538648		13.7371	14.2793
	0.00868381	0.00189797		17.7212	12.0863
	0.0013017	0.00413447		7.36317	14.6671
	0.000248473	0.00404027		1.28067	8.28556
	0.00223929	0.00367733		17.6747	14.7273
	0.00466835	0.00119583		12.0546	2.15551
	0.000856762	0.00334051		2.53777	9.36722
	0.00291556	0.00102439		13.0173	6.08307
	0.00269493	0.00219668		9.01157	5.75697
	0.00318323	0.00115353		8.64921	8.3757
	0.00120412	0.000897084		3.59506	6.84693
	0.00111761	0.000675999		7.57292	3.45954
	0.00127284	0.000645723		2.39921	3.75474
	0.001117	0.00362714		7.36956	11.7093
	0.00115081	0.000722675		4.65613	2.75306
	0.00112212	0.000672938		2.15461	2.07958
	0.00145159	0.00094181		4.61697	4.4035
	0.000384557	0.0012553		2.64315	8.62214
	0.00182911	0.000285228		3.45554	1.50355
	0.000829325	0.000755038		1.70752	3.0055
	0.00253793	0.00114968		13.2941	0.26955
	0.00134036	0.00289867		8.39736	8.56288
	0.00155842	0.00587729		6.3489	10.2018
	0.000756444	0.00185995		2.88835	6.35624
	0.00165354	0.00134067		7.29143	0.373377
	0.00136065	0.00147921		3.4434	6.04228
	0.00193689	0.000851221		11.532	5.28154
	0.000690405	0.000404226		2.22708	1.02997
	0.00184606	0.00313876		7.52523	14.7669
	0.00191865	0.000536241		3.27984	3.77874
	0.00249408	0.00395862		12.1865	8.06891
	0.000822215	0.00263183		4.68325	7.37838
	0.000479155	0.00275497		0.990497	8.60519
	0.0023728	0.0003045		9.00509	1.75358
	0.00128816	0.000967649		9.54778	6.48202
	0.000346238	0.00161466		1.39646	7.14675
	0.001524	0.000869099		8.3391	5.42433
	0.000995919	0.00438111		0.642464	7.73995
	0.00108103	0.000683286		5.7433	2.10398
	0.00213622	0.00144489		7.05061	7.35009
	0.00089581	0.00186835		7.40805	6.9924
	0.00107628	0.00121748		4.4362	5.17713
	0.00123665	0.00095007		6.95671	5.62179
	0.00109543	0.00102969		7.75716	4.46288
	0.00159829	0.000597911		9.29876	2.2498
	0.00234866	0.00171508		12.4323	7.24997
	0.00108723	0.00145734		5.47496	1.15644
	0.000952314	0.00182637		5.4712	9.83523
	0.00339147	0.000936011		13.308	2.80766
	0.00380739	0.000674412		17.9187	1.78506
	0.000862397	0.00188133		3.16006	4.79041
	0.000804565	0.00281933		0.45343	7.74457
	0.00115496	0.00177734		5.99143	0.561441
	0.00119819	0.000669169		7.72256	2.1451
	0.000970906	0.000516649		3.81872	3.12783
	0.000575698	0.00108648		1.47357	4.12778
	0.000760895	0.00232836		1.48134	6.67144
	0.00123744	0.00040328		5.18199	0.23579
	0.00104968	0.00260967		5.32649	2.07233
	0.00108463	0.00131565		0.588152	4.04064
	0.00206775	0.00049595		9.17938	2.1098
	0.00173967	0.00290604		6.40654	4.86575
	0.00160972	0.000332347		3.95013	2.00291
	0.00134377	0.00139163		0.904173	5.55761
	0.000473766	0.000430383		2.90258	1.7757
	0.00113613	0.00246847		4.83821	8.12982
	0.00077515	0.00112994		3.55631	6.06923
	0.000954766	0.00370826		1.41757	17.6935
	0.00308853	0.00336334		4.08899	14.3349
	0.00082676	0.00178161		3.52782	7.60297
	0.00273402	0.00100708		13.4178	4.75453
	0.00116381	0.00101615		3.83068	2.82713
	0.00122925	0.00251045		6.83188	7.25524
	0.00147823	0.000441273		8.72928	0.4784
	0.00133548	0.00108126		3.6495	1.84905
	0.000945927	0.00252329		1.53277	0.815031
	0.000581984	0.00118279		2.85094	5.10319
	0.00190523	0.00281482		5.29961	7.51699
	0.00063816	0.00205862		3.79695	11.7078
	0.00103872	0.000957011		7.81326	1.21195
	0.0011243	0.00076267		2.80734	6.1981
	0.000644744	0.00206519		2.2559	0.137301
	0.000562925	0.00357958		2.46412	14.2054
	0.00117211	0.00174995		5.636	3.16504
	0.00134954	0.000715818		2.28586	3.63365
	0.000773207	0.000354779		5.33656	2.28707
	0.00154131	0.00185712		6.25806	7.09612
	0.00149475	0.00124706		3.59964	4.52857
	0.00180778	0.000914565		4.66391	5.06351
	0.00113841	0.00691155		4.42471	12.44
	0.0013965	0.00174167		5.59158	7.66348
	0.00111377	0.00130973		8.64062	7.45498
	0.00203542	0.00277778		12.9004	10.4165
	0.00111202	0.00201712		7.28256	8.11217
	0.000946546	0.00123936		5.09242	0.720443
	0.000516612	0.00155804		0.609025	7.15531
	0.000640418	0.000975781		2.84526	4.26142
	0.000358969	0.0045429		0.365049	26.646
	0.00218505	0.00175822		0.0254776	0.337224
	0.000683533	0.00292444		3.7977	15.4792
	0.00167334	0.00282746		5.123	12.5075
	0.000595517	0.00763872		1.97806	17.6452
	0.00125559	0.00150215		7.80612	4.16798
	0.00317688	0.00230445		5.53215	11.7354
	0.000789138	0.00183559		3.06156	12.0454
	0.00145381	0.00123288		7.71636	7.97782
	0.0030859	0.00112296		18.8758	4.0276
	0.00158001	0.00168797		5.14454	2.23116
	0.00139396	0.00229498		6.76595	12.99
	0.000452509	0.00164819		2.64897	7.82341
	0.000389575	0.0053672		2.4386	9.19932
	0.0010157	0.00178896		5.01407	10.7184
	0.00142851	0.00381324		8.75385	7.08154
	0.001942	0.000892707		9.24178	3.80559
	0.00122713	0.000640798		6.2061	2.74531
	0.00147948	0.000859992		8.88234	5.36788
	0.00210912	0.00153782		6.85518	2.42665
	0.000892654	0.00110253		4.75927	6.69609
	0.00201138	0.00142371		5.24265	7.70299
	0.00104775	0.00160392		6.49808	6.24679
	0.00170048	0.00195092		7.91137	6.90659
	0.00164366	0.00279295		5.98639	8.57998
	0.00225583	0.00399576		14.8412	7.50608
	0.00139188	0.0014518		6.42729	11.6452
	0.00177496	0.00173658		7.89841	4.48584
	0.000347854	0.00134481		1.50805	6.5649
	0.000342902	0.00195329		1.61192	4.83892
	0.000917341	0.0021408		8.01504	11.6741
	0.000504723	0.00348392		3.24062	6.40647
	0.00246338	0.00131122		10.9324	4.55466
	0.000992263	0.00146528		0.3508	4.43463
	0.00498206	0.00179013		13.6537	6.31586
	0.000573311	0.000765702		2.49669	3.01583
	0.000609882	0.00179837		3.15683	5.614
	0.000787252	0.00141165		4.42948	8.35917
	0.00113422	0.00333015		5.6371	6.19594
	0.000695459	0.00200637		3.04563	9.72045
	0.00049365	0.00678476		0.0159609	13.1637
	0.00177943	0.00236459		9.23519	5.08152
	0.00124708	0.00108547		6.93502	2.38767
	0.00152763	0.00186639		2.26276	3.0182
	0.00168113	0.0083949		1.78857	24.0514
	0.00151893	0.00529093		7.27095	16.7696
	0.000919043	0.002736		0.100995	11.754
	0.00148653	0.00301313		10.3526	2.90308
	0.00150825	0.000992845		3.38092	4.5048
	0.00099616	0.000497758		2.00684	3.6635
	0.000994381	0.00275456		4.90941	12.3365
	0.00129823	0.00297447		4.7756	22.0734
	0.00112437	0.00262752		7.64252	7.42042
	0.000959479	0.000376114		5.99857	0.625042
	0.00135663	0.00261233		9.062	12.7701
	0.000827625	0.00645802		1.01056	12.1385
	0.000760158	0.00134324		3.7169	6.28859
	0.00153194	0.00207401		1.30716	14.4038
	0.00229945	0.00175345		17.7638	6.74535
	0.00241397	0.0017694		11.0118	7.08162
	0.00192138	0.00238479		10.0225	5.80807
	0.00278856	0.00149866		0.812875	6.56266
	0.00115713	0.00217938		4.03774	9.711
	0.0016483	0.000827319		5.43162	4.88194
	0.00101838			4.44902
	0.00238064			9.22736
	0.000240998			0.974649
	0.000550977			2.47232
	0.000746288			1.24528
	0.000519148			2.21342
	0.00170245			7.12678
	0.00158824			11.8643
	0.000864892			3.15109
	0.00101744			1.87838

## Sheet: ED_Fig2i
PC2 Angle (Degrees)
14.0866
49.679
7.42512
30.3626
22.0776
9.27581
30.6513
55.2119
65.1475
0.203921
45.5743
54.6415
36.5279
88.394
18.72
38.4837
50.5479
