# Supplementary material for: Myosin forces remodel F-actin for mechanosensitive protein recognition
Source: Nature. 2026 Apr 22;654(8117):240–9. doi: 10.1038/s41586-026-10398-7 (PMC13233326; doi:10.1038/s41586-026-10398-7)
Supplement: Supplementary file 18 — Source Data Extended Data Fig. 6 [file 41586_2026_10398_MOESM18_ESM.xlsx]

## Sheet: ED_Fig6g
								Control 1
				Rise								Twist
	Protofilament 1 Control 1			Protofilament 2 Control 1						Protofilament 1 Control 1			Protofilament 2 Control 1
Subunit Index	Fit 1	Fit 2	Fit 3	Fit 1	Fit 2	Fit 3	Canonical F-actin		Subunit Index	Fit 1	Fit 2	Fit 3	Fit 1	Fit 2	Fit 3	Canonical F-actin
0	28.6871	28.7226	28.591				28.0687		0	-166.192	-166.205	-166.883				-166.694
1				27.8193	27.7686	27.7672	28.0687		1				-167.485	-167.466	-167.042	-166.694
2	28.5622	28.6758	28.5997				28.0687		2	-166.858	-166.84	-166.608				-166.694
3				27.7036	27.5459	27.757	28.0687		3				-166.408	-166.248	-166.481	-166.694
4	28.1815	28.3457	28.2144				28.0687		4	-166.129	-166.219	-166.692				-166.694
5				28.1153	28.1002	28.2144	28.0687		5				-165.944	-165.921	-166.023	-166.694
6	28.2116	28.0763	28.0009				28.0687		6	-168.277	-168.033	-167.821				-166.694
7				27.8364	27.8429	28.01	28.0687		7				-165.206	-165.343	-165.441	-166.694
8	28.5738	28.636	28.5355				28.0687		8	-167.508	-167.793	-167.965				-166.694
9				27.8561	27.9834	28.0882	28.0687		9				-166.32	-165.823	-165.652	-166.694
10	28.3458	28.2047	27.9915				28.0687		10	-168.42	-168.387	-168.036				-166.694
11				27.8783	27.941	27.9819	28.0687		11				-165.101	-165.675	-165.64	-166.694
12	28.5157	28.4934	28.5004				28.0687		12	-168.211	-167.839	-168.007				-166.694
13				27.4247	27.3352	27.491	28.0687		13				-165.744	-165.543	-165.502	-166.694
14	28.7655	28.8526	28.7139				28.0687		14	-166.664	-166.752	-166.565				-166.694
15				27.552	27.5533	27.5072	28.0687		15				-165.774	-165.969	-166.284	-166.694
16	28.8438	28.8036	29.1248				28.0687		16	-166.65	-166.672	-166.824				-166.694
17				27.5624	27.5969	27.4304	28.0687		17				-167.405	-167.378	-167.298	-166.694
18	28.7172	28.7565	28.5945				28.0687		18	-165.855	-165.943	-166.11				-166.694
19				27.5124	27.4216	27.3296	28.0687		19				-166.742	-166.583	-167.124	-166.694
20	28.8113	28.7829	29.7319				28.0687		20	-166.113	-166.265	-166.931				-166.694
								Control 2
				Rise								Twist
	Protofilament 1 Control 2			Protofilament 2 Control 2						Protofilament 1 Control 2			Protofilament 2 Control 2
Subunit Index	Fit 1	Fit 2	Fit 3	Fit 1	Fit 2	Fit 3	Canonical F-actin		Subunit Index	Fit 1	Fit 2	Fit 3	Fit 1	Fit 2	Fit 3	Canonical F-actin
0	27.8272	27.8186	27.854				28.0687		0	-166.1	-166.087	-166.058				-166.694
1				28.608	28.4039	28.4587	28.0687		1				-166.7	-166.415	-166.464	-166.694
2	27.5243	27.4944	27.5016				28.0687		2	-166.962	-167.058	-167.213				-166.694
3				28.8649	28.8301	28.8085	28.0687		3				-165.56	-165.791	-165.745	-166.694
4	27.3955	27.5319	27.5096				28.0687		4	-167.403	-167.448	-167.437				-166.694
5				28.6706	28.7873	28.8034	28.0687		5				-166.119	-166.371	-166.339	-166.694
6	27.651	27.5833	27.4991				28.0687		6	-167.611	-167.132	-167.132				-166.694
7				28.2043	28.1971	28.3024	28.0687		7				-166.241	-166.419	-166.387	-166.694
8	27.9896	27.8719	27.8139				28.0687		8	-165.828	-166.137	-166.217				-166.694
9				28.4003	28.245	28.2972	28.0687		9				-168.028	-167.751	-167.807	-166.694
10	28.236	28.4004	28.4402				28.0687		10	-164.879	-165.069	-164.937				-166.694
11				28.0244	27.8667	27.8685	28.0687		11				-168.106	-167.91	-167.823	-166.694
12	28.0791	28.2509	28.1941				28.0687		12	-165.544	-165.607	-165.758				-166.694
13				27.8158	27.6922	27.6936	28.0687		13				-167.84	-167.963	-167.995	-166.694
14	28.1797	28.3852	28.3331				28.0687		14	-165.683	-165.871	-165.758				-166.694
15				28.3101	28.1282	28.1437	28.0687		15				-167.36	-167.547	-167.526	-166.694
16	27.8242	28.0421	28.1017				28.0687		16	-166.397	-166.209	-166.231				-166.694
17				28.6602	28.3853	28.3659	28.0687		17				-167.322	-166.897	-166.965	-166.694
18	27.1512	27.5647	27.5262				28.0687		18	-166.766	-166.595	-166.548				-166.694
19				28.9937	28.6596	28.656	28.0687		19				-166.778	-167.278	-167.169	-166.694
20	27.7481	28.5052	28.5515				28.0687		20	-167.063	-166.88	-167.058				-166.694

## Sheet: ED_Fig6h
		Rise					Twist
Subunit Index	Protofilament 1	Protofilament 2	Canonical F-actin		Subunit Index	Protofilament 1	Protofilament 2	Canonical F-actin
-2	27.7549		28.0687		-2	-172.697		-166.694
-1		28.305	28.0687		-1		-159.865	-166.694
0	28.2076		28.0687		0	-170.66		-166.694
1		27.6943	28.0687		1		-162.867	-166.694
2	28.7499		28.0687		2	-169.149		-166.694
3		28.6766	28.0687		3		-164.409	-166.694
4	26.4796		28.0687		4	-167.392		-166.694
5		28.3449	28.0687		5		-167.075	-166.694
6	27.7372		28.0687		6	-164.974		-166.694
7		27.9245	28.0687		7		-170.175	-166.694
8	28.5312		28.0687		8	-162.001		-166.694
9		27.6148	28.0687		9		-172.749	-166.694
10	28.5401		28.0687		10	-160.542		-166.694
11		27.8747	28.0687		11		-172.161	-166.694
12	28.1649		28.0687		12	-162.76		-166.694
13		28.2256	28.0687		13		-170.194	-166.694
14	27.6536		28.0687		14	-163.393		-166.694
15		28.9869	28.0687		15		-168.417	-166.694
16	27.1362		28.0687		16	-165.116		-166.694
17		29.0149	28.0687		17		-167.324	-166.694
18	27.2856		28.0687		18	-166.349		-166.694
19		27.6558	28.0687		19		-164.944	-166.694
20	27.7858		28.0687		20	-171.046		-166.694
21		28.6909	28.0687		21		-161.437	-166.694
22	27.6495		28.0687		22	-173.305		-166.694
