# Supplementary material for: Myosin forces remodel F-actin for mechanosensitive protein recognition
Source: Nature. 2026 Apr 22;654(8117):240–9. doi: 10.1038/s41586-026-10398-7 (PMC13233326; doi:10.1038/s41586-026-10398-7)
Supplement: Supplementary file 19 — Source Data Extended Data Fig. 10 [file 41586_2026_10398_MOESM19_ESM.xlsx]

## Sheet: ED_Fig10a
								Frames 11-19																			Frames 0-4
	Frame 19		Frame 18		Frame 17		Frame 16		Frame 15		Frame 14		Frame 13		Frame 12		Frame 11					Frame 4		Frame 3		Frame 2		Frame 1		Frame 0
Subunit Index	Protofilament 1	Protofilament 2	Protofilament 1	Protofilament 2	Protofilament 1	Protofilament 2	Protofilament 1	Protofilament 2	Protofilament 1	Protofilament 2	Protofilament 1	Protofilament 2	Protofilament 1	Protofilament 2	Protofilament 1	Protofilament 2	Protofilament 1	Protofilament 2	Canonical F-actin		Subunit Index	Protofilament 1	Protofilament 2	Protofilament 1	Protofilament 2	Protofilament 1	Protofilament 2	Protofilament 1	Protofilament 2	Protofilament 1	Protofilament 2	Canonical F-actin
0	-167.015		-166.773		-167.422		-166.728		-167.096		-167.391		-167.689		-168.221		-168.466		-166.694		0	-174.864		-173.065		-175.35		-176.294		-176.55		-166.694
1		-169.364		-169.284		-168.675		-168.619		-167.922		-167.601		-167.425		-166.96		-166.809	-166.694		1		-161.984		-163.102		-161.202		-159.918		-160.028	-166.694
2	-164.791		-165.248		-165.725		-166.044		-166.473		-166.667		-166.972		-167.11		-166.959		-166.694		2	-168.427		-168.434		-169.583		-170.248		-170.642		-166.694
3		-161.227		-161.768		-162.813		-163.345		-164.357		-165.045		-165.693		-166.376		-166.766	-166.694		3		-169.822		-169.716		-169.162		-169.068		-168.686	-166.694
4	-175.786		-174.392		-172.74		-171.995		-170.643		-169.93		-168.974		-167.889		-167.386		-166.694		4	-162.673		-161.743		-161.156		-160.509		-159.465		-166.694
5		-160.84		-161.54		-162.893		-163.335		-164.144		-164.274		-164.864		-165.503		-166.241	-166.694		5		-170.654		-171.098		-172.014		-172.747		-173.942	-166.694
6	-172.894		-172.438		-171.19		-170.713		-169.59		-169.366		-168.452		-167.789		-167.036		-166.694		6	-161.456		-161.747		-161.581		-161.789		-161.237		-166.694
7		-161.128		-161.928		-162.426		-163.266		-164.115		-164.683		-165.423		-166.128		-166.817	-166.694		7		-174.047		-173.959		-174.657		-174.638		-175.157	-166.694
8	-169.55		-168.997		-168.575		-168.331		-167.945		-167.393		-167.18		-166.934		-166.362		-166.694		8	-162.836		-163.213		-162.449		-162.577		-162.108		-166.694
9		-167.328		-167.344		-167.529		-167.52		-167.534		-167.53		-167.565		-167.571		-167.758	-166.694		9		-169.219		-168.858		-169.325		-169.414		-169.739	-166.694
10	-163.211		-163.542		-163.804		-163.872		-164.15		-164.49		-164.717		-164.874		-165.256		-166.694		10	-165.636		-165.911		-165.921		-165.478		-165.567		-166.694
11		-169.771		-169.588		-169.059		-168.518		-167.99		-167.437		-166.894		-166.425		-165.856	-166.694		11		-160.612		-159.801		-158.846		-158.727		-158.058	-166.694
12	-163.824		-164.125		-164.556		-164.949		-165.579		-166.021		-166.19		-166.377		-166.68		-166.694		12	-169.391		-170.108		-170.75		-170.791		-171.028		-166.694
13		-169.217		-168.671		-168.425		-168.138		-167.649		-167.262		-167.35		-167.14		-166.965	-166.694		13		-164.851		-163.755		-163.526		-163.472		-163.327	-166.694
14	-166.492		-166.67		-166.827		-166.603		-166.648		-166.944		-166.855		-167.08		-166.938		-166.694		14	-169.046		-169.582		-169.76		-169.458		-169.582		-166.694
15		-166.975		-166.991		-167.11		-167.567		-167.964		-168.044		-167.715		-167.847		-167.63	-166.694		15		-165.334		-165.14		-164.761		-164.755		-164.039	-166.694
16	-167.335		-167.815		-167.243		-167.062		-166.439		-166.101		-166.319		-165.975		-166.249		-166.694		16	-168.145		-168.301		-168.315		-168.571		-168.697		-166.694
17		-167.028		-165.593		-166.108		-166.502		-167.298		-167.466		-167.772		-167.829		-167.984	-166.694		17		-166.553		-167.105		-167.438		-167.551		-168.24	-166.694
18	-167.473		-167.201		-167.635		-166.906		-166.261		-165.952		-165.553		-165.381		-165.05		-166.694		18	-165.35		-165.197		-165.449		-165.062		-164.814		-166.694
19		-159.74		-163.455		-164.116		-165.567		-166.329		-167.151		-167.554		-168.196		-168.586	-166.694		19		-167.749		-168.22		-166.687		-168.121		-168.345	-166.694
20	-176.569		-171.147		-170.77		-168.994		-168.085		-167.408		-167.354		-167.064		-166.476		-166.694		20	-171.104		-169.933		-172.877		-169.735		-168.91		-166.694

## Sheet: ED_Fig10c
	Protofilament 1			Protofilament 2
Subunit Index	Fit 1	Fit 2	Fit 3	Fit 1	Fit 2	Fit 3
0	0	0.130208	0.130548
1				34.4737	34.6354	34.3342
2	0.394737	0.390625	0.391645
3				71.1842	70.8333	70.7572
4	0	0	0
5				89.8684	88.6719	89.295
6	0	0	0
7				76.5789	75.3906	75.1958
8	2.23684	2.47396	2.48042
9				30.1316	29.8177	30.5483
10	20.9211	20.7031	20.3655
11				0	0	0
12	24.7368	24.8698	25.0653
13				0	0	0
14	68.6842	67.8385	68.1462
15				0	0	0
16	88.6842	89.974	90.3394
17				0	0	0
18	100	100	100
19				0.263158	0.260417	0.261097
20	74.3421	73.3073	72.9765

## Sheet: ED_Fig10d
			Rise									Twist
	Protofilament 1			Protofilament 2						Protofilament 1			Protofilament 2
Subunit Index	Fit 1	Fit 2	Fit 3	Fit 1	Fit 2	Fit 3	Canonical F-actin		Subunit Index	Fit 1	Fit 2	Fit 3	Fit 1	Fit 2	Fit 3	Canonical F-actin
0	26.8711	26.8134	26.8837				28.0687		0	-168.616	-168.812	-168.808				-166.694
1				29.5544	29.4121	29.3865	28.0687		1				-166.176	-166.048	-166.307	-166.694
2	27.3582	27.6394	27.5642				28.0687		2	-167.236	-167.107	-167.432				-166.694
3				29.6536	29.6217	29.6029	28.0687		3				-166.69	-166.71	-166.729	-166.694
4	27.3833	27.2571	27.5092				28.0687		4	-168.291	-168.368	-168.249				-166.694
5				29.496	29.2218	29.2242	28.0687		5				-165.088	-165.415	-164.924	-166.694
6	27.6274	27.9385	27.6482				28.0687		6	-168.246	-168.082	-167.902				-166.694
7				28.5236	28.5807	28.5468	28.0687		7				-166.608	-166.875	-166.59	-166.694
8	28.1936	28.1517	28.1885				28.0687		8	-166.855	-166.879	-166.907				-166.694
9				28.6841	28.494	28.6785	28.0687		9				-166.845	-166.441	-167.313	-166.694
10	29.3004	29.3278	29.3391				28.0687		10	-165.319	-165.923	-165.137				-166.694
11				27.0817	27.215	27.1908	28.0687		11				-166.617	-166.284	-166.261	-166.694
12	30.3269	30.4806	30.3282				28.0687		12	-167.143	-166.903	-167.487				-166.694
13				26.3647	26.2083	26.2856	28.0687		13				-165.972	-166.076	-165.935	-166.694
14	29.8824	29.9168	30.0018				28.0687		14	-166.35	-166.387	-166.238				-166.694
15				26.7893	26.897	26.736	28.0687		15				-169.701	-169.681	-169.778	-166.694
16	30.4569	30.1219	30.4237				28.0687		16	-165.47	-165.55	-165.529				-166.694
17				25.7923	26.044	25.7303	28.0687		17				-167.525	-167.392	-167.774	-166.694
18	29.7837	29.612	29.8977				28.0687		18	-165.551	-165.362	-165.591				-166.694
19				27.4025	27.5596	27.2506	28.0687		19				-168.029	-168.213	-167.957	-166.694
20	28.6329	28.6285	28.6715				28.0687		20	-165.727	-165.727	-165.815				-166.694

## Sheet: ED_Fig10f
Subdomain 2 Reorientation (Degrees)	Normalized alpha-catenin Intensity (%)
225	73.3
206	0.26
250	100
190	0
247	90
188	0
220	67.8
191	0
204	24.9
185	0
206	20.7
216	29.8
211	2.47
228	75.4
216	0
237	88.7
203	0
264	70.8
185	0.391
201	34.6
185	0.13
